# Supplementary material for: Integrated Phenotypic and Transcriptomic Profiling Positions ONC212 as a Lead Imipridone in Androgen-Independent Prostate Cancer Models
Source: Int J Mol Sci. 2026 May 20;27(10):4597. doi: 10.3390/ijms27104597 (PMC13207072; doi:10.3390/ijms27104597)
Supplement: Supplementary file 1 [file ijms-27-04597-s001.zip]

Archive with 6 entries (6 files):
- Supplementary Figures.pdf
- Supplementary Table S1.pdf
- Supplementary Table S2.xlsx
- Supplementary Table S3.xlsx
- Supplementary Table S4.xlsx
- Supplementary Table S5.xlsx
