# Supplementary material for: Integrated Phenotypic and Transcriptomic Profiling Positions ONC212 as a Lead Imipridone in Androgen-Independent Prostate Cancer Models
Source: Int J Mol Sci. 2026 May 20;27(10):4597. doi: 10.3390/ijms27104597 (PMC13207072; doi:10.3390/ijms27104597)
Supplement: Supplementary file 1 [file ijms-27-04597-s001.zip › Supplementary Table S2.xlsx]

## Sheet: DU145 CTR vs PC3 CTR
Downregulated genes in untreated DU145 compared to PC3 samples				Upregulated genes in untreated DU145 compared to PC3 samples
#	Genes	log₂ fold change	Adjusted p-value	#	Genes	log₂ fold change	Adjusted p-value		Positive log₂ fold change indicates higher expression in control relative to treatment
1	RIMS2	-1.00136	8.43606e-05	1	CTSL	1.00111	8.90823e-12		Negative log₂ fold change indicates higher expression in treatment relative to control
2	ARG2	-1.00168	2.0229e-05	2	EPHB2	1.0016	2.53413e-07
3	CELSR3	-1.00578	0.000200455	3	LINC00900	1.00342	0.0195546
4	DDX60L	-1.00624	2.71319e-06	4	GAL	1.00569	0.000117735
5	SPATA6	-1.00747	0.0010173	5	RCAN2	1.00729	0.00638838
6	GPR180	-1.0121	8.96575e-09	6	MAGEA11	1.00734	0.0201926
7	CARD14	-1.01243	5.52621e-06	7	LONRF1	1.01047	2.87468e-09
8	MYO15B	-1.0128	0.00352436	8	ABCC9	1.01106	0.00438355
9	KRT6B	-1.0131	0.00561032	9	B3GNT7	1.01319	1.52489e-08
10	ENSG00000234699	-1.01315	0.0139618	10	ZNF600	1.01613	0.00137602
11	GBP1	-1.01388	2.15701e-14	11	KLHL29	1.01779	1.96194e-05
12	LINC01151	-1.01555	5.82852e-06	12	SMPX	1.02056	0.0144938
13	CSF2	-1.01732	0.0003101	13	KCNK13	1.02198	0.0195546
14	GYG2	-1.01849	2.99986e-09	14	SLC22A18AS	1.02203	0.00541021
15	MELTF	-1.01979	2.09013e-13	15	PRPS2	1.02207	7.78883e-10
16	ENSG00000297995	-1.02251	0.00188746	16	BCAT1	1.03336	0.0178021
17	PSORS1C1	-1.02344	5.06502e-06	17	RHOB	1.03537	1.17072e-07
18	ALDH3B1	-1.02375	9.59788e-11	18	COL8A1	1.03578	1.1704e-05
19	VSTM2L	-1.02854	1.81279e-07	19	KCNIP4	1.03582	0.0190377
20	ENSG00000272825	-1.03046	9.64609e-05	20	ENSG00000203546	1.03779	0.00333523
21	CSPG4	-1.0312	5.04117e-05	21	LONRF2	1.05127	0.0108147
22	COPZ2	-1.0349	0.00352006	22	ANKRD20A5P	1.05534	0.00089972
23	FBXL3	-1.03582	5.1954e-08	23	GFPT2	1.05648	1.2777e-05
24	MBNL2	-1.04519	8.07926e-05	24	FZD8	1.06545	3.11041e-08
25	JAK2	-1.04788	4.25229e-08	25	LINC00623	1.07793	1.00583e-06
26	TLCD2	-1.04797	2.37252e-05	26	ZNF468	1.08198	0.000214427
27	SLX1B	-1.05114	0.0191104	27	DNAJC12	1.08555	4.84462e-09
28	PBX4	-1.05374	0.000147961	28	ENSG00000302201	1.09991	0.00876245
29	CSGALNACT2-DT	-1.05549	0.00881655	29	HEY1	1.10029	3.82905e-06
30	ZNF382	-1.06161	0.00344916	30	TRHDE	1.11038	1.56185e-05
31	H2BC18	-1.06187	0.00074103	31	MAGED4	1.11126	0.0142746
32	ZBTB37	-1.06256	1.2275e-05	32	ENSG00000290775	1.11282	9.07409e-08
33	ENSG00000289009	-1.06325	0.000356016	33	ENSG00000261253	1.12	0.000189753
34	ENG	-1.06526	1.54756e-06	34	TBX2	1.12641	1.22014e-08
35	IGHE	-1.06595	0.0125457	35	STOX2	1.12938	0.00964643
36	H2AC6	-1.06741	5.06013e-28	36	SMIM10L2B	1.12957	0.00780842
37	CPT1C	-1.06807	2.96942e-08	37	LINC02653	1.13247	0.00784306
38	TMTC4	-1.07051	3.57162e-07	38	ENSG00000296530	1.13503	0.00103957
39	ITPR1-DT	-1.07088	0.00223571	39	TMPRSS13	1.13669	0.00969944
40	NFATC2	-1.07254	1.51343e-05	40	TRAC	1.13926	0.00746756
41	GPC1-AS1	-1.07271	0.00133211	41	ENSG00000289609	1.14074	0.00191096
42	ENSG00000229261	-1.07596	0.0179897	42	TRAPPC2	1.14446	2.1489e-23
43	ENSG00000287839	-1.07705	3.17032e-06	43	ENSG00000289575	1.14637	0.0161154
44	KISS1	-1.08008	3.27413e-05	44	MSX1	1.14957	6.13809e-05
45	BIVM	-1.08122	2.1174e-07	45	IL1RL1	1.15512	3.35536e-06
46	PDZK1	-1.08231	0.000521206	46	MAP6	1.17083	5.99176e-10
47	ZNF91	-1.08916	1.11934e-06	47	BTG3	1.18239	1.78697e-11
48	RNASE1	-1.08986	0.00560355	48	TRBC2	1.1881	3.82643e-08
49	HEPHL1	-1.09215	0.00078913	49	BICC1	1.18885	1.83042e-15
50	RASD2	-1.09325	0.00229209	50	MOXD1	1.19393	1.13331e-10
51	MMRN2	-1.09667	0.00341953	51	FRMPD4	1.19795	6.83559e-07
52	ENSG00000295967	-1.09781	0.010092	52	CYP4F35P	1.20741	0.00599855
53	DIS3	-1.09862	8.83261e-17	53	SCARF2	1.21509	1.7024e-05
54	EFEMP1	-1.1	6.92309e-15	54	PHACTR3	1.22337	3.98839e-09
55	LINC02925	-1.10403	0.0046227	55	HAR1A	1.22443	0.0071849
56	FHL1	-1.10425	9.70459e-08	56	SEMA6D	1.22538	0.00510418
57	PTGIS	-1.10945	0.000422155	57	FAR2	1.23684	5.8342e-09
58	GAS6-DT	-1.11473	1.58979e-11	58	LRRC8C	1.23967	2.92526e-05
59	DIRAS1	-1.11704	6.65025e-05	59	CYYR1-AS1	1.24172	0.00231717
60	LGALS9	-1.11917	0.00918259	60	DPF3	1.25475	3.73042e-06
61	IL4I1	-1.12716	0.000962339	61	TSPYL5	1.26324	1.33461e-05
62	LINC01237	-1.12725	0.00161025	62	BCL2	1.26366	3.04983e-06
63	SVEP1	-1.12769	0.00936439	63	NPAS3	1.27289	2.1727e-05
64	ENSG00000303501	-1.12831	0.00315681	64	DPY19L2	1.29272	5.98101e-05
65	PROSER2	-1.12925	3.99e-26	65	TCEANC	1.29524	1.1492e-08
66	NNMT	-1.13037	0.000179276	66	POU2F2	1.30239	4.75664e-18
67	OSBP2	-1.13248	8.31616e-11	67	ENSG00000295982	1.30724	0.00616
68	BBS1	-1.13443	0.000827428	68	TGM4	1.30743	0.000329003
69	FRMPD1	-1.13903	0.0128309	69	RNF152	1.30779	0.0108869
70	ARMH1	-1.14285	0.00428068	70	ASB9	1.3094	8.45791e-10
71	DCST1-AS1	-1.14302	3.36276e-07	71	PLPPR5	1.32058	6.10039e-06
72	ANKRD1	-1.1447	1.27121e-11	72	OFD1	1.32618	1.50898e-40
73	H2BC4	-1.14669	2.87993e-12	73	IL31RA	1.32664	6.26345e-06
74	ENSG00000243276	-1.14897	0.000787928	74	SCG5	1.32905	9.78973e-13
75	RNF139-DT	-1.14993	8.76593e-08	75	ADAMTS6	1.32961	8.41572e-07
76	ITPR1	-1.15013	9.606e-05	76	CNTNAP2	1.33895	1.21123e-08
77	GCNT1	-1.15303	4.44628e-07	77	SMAD1	1.34117	1.09492e-08
78	VGLL1	-1.15316	1.52629e-16	78	LINC01145	1.34386	0.000742881
79	H2AC8	-1.15387	1.11597e-05	79	MUC7	1.34648	0.000362335
80	ENSG00000276850	-1.15426	0.00541021	80	VASH1	1.35005	4.29827e-07
81	TNXB	-1.15908	0.000384055	81	MERTK	1.35828	1.94613e-07
82	LINC01285	-1.16172	7.84803e-05	82	PTX3	1.36469	8.82683e-06
83	DOK7	-1.16551	5.40587e-05	83	MMP9	1.37698	1.44667e-06
84	FAM138C	-1.16639	0.0126772	84	LINC02454	1.38138	3.48108e-09
85	LINC02065	-1.1676	0.0136925	85	KALRN	1.38188	7.2068e-07
86	ENSG00000298212	-1.16874	0.00240922	86	ENSG00000253339	1.38549	0.000212223
87	GAS5	-1.16968	2.20703e-07	87	DLX6	1.38987	0.00901591
88	SLC2A1-DT	-1.16969	0.000214081	88	COL9A2	1.39251	0.000889513
89	TRIM34	-1.17737	0.0154978	89	SLC22A1	1.39322	0.000899922
90	PLCXD3	-1.18292	1.2777e-05	90	SLC4A8	1.39358	5.7534e-21
91	FOXJ1	-1.18471	0.0125641	91	GPSM3	1.39421	1.88348e-24
92	CEACAM16-AS1	-1.18634	0.000279836	92	KLHL13	1.40464	0.00039317
93	ENSG00000300910	-1.18665	0.0146848	93	LINC02763	1.40744	0.00928399
94	HAGLR	-1.1888	0.00742576	94	CXADR	1.41788	0.00252332
95	PLAAT4	-1.1943	2.6356e-07	95	CYP7B1	1.4201	0.000580196
96	PALM	-1.20094	2.14523e-10	96	MAP3K15	1.42131	1.94613e-07
97	HRK	-1.20255	0.0113356	97	TMSB4X	1.42258	3.51647e-11
98	H4C5	-1.20328	0.000261776	98	TMEM71	1.42545	2.41182e-07
99	ENO2	-1.20403	2.87709e-11	99	FEZF1-AS1	1.42661	0.000445593
100	MMP24	-1.20704	0.000494855	100	DOCK4	1.43448	8.06995e-09
101	CD82	-1.20761	1.54637e-09	101	ZNF844	1.4425	4.33821e-05
102	MYLK	-1.20809	9.34461e-07	102	FGF13	1.45176	6.9265e-05
103	FUT6	-1.21	0.00439714	103	FANCB	1.45781	6.21315e-11
104	MYL9	-1.21226	3.37683e-12	104	GEMIN8	1.4602	9.55458e-15
105	STX11	-1.21726	0.000151482	105	ENSG00000288817	1.46605	0.000310992
106	KLF5	-1.21972	1.52385e-08	106	RAB9A	1.46637	3.62361e-28
107	ISLR2	-1.22267	0.00691389	107	LINC01504	1.47488	0.000727324
108	MX1	-1.22562	4.3285e-14	108	GPM6B	1.48764	3.27536e-06
109	HAS2	-1.22582	1.91747e-06	109	VIM-AS1	1.4881	0.000138758
110	KRTAP2-3	-1.22966	1.33461e-05	110	DLL4	1.49823	0.00173107
111	PTGER2	-1.23011	0.00128528	111	ENSG00000291189	1.50104	0.000405501
112	LINC00482	-1.23259	0.000385876	112	PDX1	1.50185	0.00820209
113	ADAMTS12	-1.23375	0.00565017	113	TMSB4XP6	1.52218	9.54103e-07
114	ESR1	-1.2388	0.00103133	114	TMSB4XP1	1.53867	1.39231e-05
115	MRC2	-1.24078	1.48601e-06	115	ASCL2	1.54335	0.00187193
116	FOSL2-AS1	-1.24259	7.28878e-05	116	APOE	1.54679	6.38227e-10
117	ELAVL2	-1.24469	2.35383e-09	117	CYP26B1	1.55065	8.32378e-09
118	ENSG00000279267	-1.245	0.000954302	118	TMSB4XP8	1.55727	3.95086e-11
119	H2AC15	-1.2456	5.34558e-05	119	ST3GAL5	1.56231	6.32808e-07
120	MYCBP2	-1.25182	5.55372e-09	120	CRYBA2	1.57048	5.35126e-05
121	GLDC	-1.25548	2.028e-05	121	INKA2-AS1	1.57367	0.000566938
122	TPM1-AS	-1.26592	0.00737241	122	ABCB4	1.59155	0.00677206
123	FGF1	-1.26839	4.22015e-06	123	CXCL5	1.59325	1.41473e-11
124	MFSD4A	-1.27115	0.000128037	124	ENSG00000233251	1.59514	2.71666e-07
125	PCAT6	-1.27789	7.16441e-05	125	TRABD2A	1.59726	1.36699e-09
126	PSG5	-1.28136	0.0128004	126	TNFRSF19	1.59907	9.60956e-09
127	ENSG00000287453	-1.28485	0.0126871	127	ZNF853	1.60574	4.08705e-44
128	FBN1	-1.28698	0.000923015	128	FANCF	1.60979	2.73526e-14
129	ENSG00000287879	-1.28714	0.0034345	129	APLN	1.61745	1.78608e-07
130	P2RY6	-1.28991	1.06284e-15	130	LMX1B	1.61945	3.2503e-07
131	ENSG00000309777	-1.29107	0.00101407	131	MANSC4	1.62817	9.89132e-25
132	ENSG00000307842	-1.29328	0.00926151	132	ZIC5	1.64687	0.00132342
133	NKX1-2	-1.29394	0.00889017	133	LMO2	1.67493	1.53104e-05
134	FIBCD1	-1.29549	0.00143553	134	ZIC2	1.68012	0.000621247
135	ENSG00000279453	-1.29783	2.0229e-05	135	ZNF32	1.70001	1.08922e-10
136	ENSG00000293278	-1.30219	7.50316e-08	136	LINC00632	1.70295	3.2652e-22
137	TTC9	-1.31124	1.88741e-06	137	BRINP2	1.70401	4.64249e-09
138	ENSG00000280407	-1.31148	0.00519523	138	KCNS3	1.70504	4.86139e-10
139	ERCC5	-1.31375	0.000633119	139	MAPRE2	1.71574	7.34997e-16
140	BHLHE41	-1.31426	2.39691e-12	140	ENSG00000287097	1.72195	0.00220356
141	MAB21L4	-1.31482	4.49358e-11	141	RAI2	1.73675	2.11326e-27
142	PLCG2	-1.31838	9.39603e-07	142	GREM1	1.74457	2.79913e-13
143	ABCC4	-1.31898	1.49353e-17	143	BGN	1.76723	9.95103e-05
144	STON1	-1.31923	8.08084e-05	144	CXCL1	1.77484	2.80132e-16
145	ADGRF5	-1.32016	1.72215e-07	145	GPR158	1.78726	0.000688381
146	S100A6	-1.32299	4.68463e-11	146	ENSG00000291133	1.81079	0.000208554
147	CDH11	-1.32351	0.000964305	147	GARIN1A	1.81631	0.000189951
148	SULT2B1	-1.33064	8.18287e-09	148	SLC35G2	1.81996	9.28285e-09
149	GBP4	-1.33079	1.76998e-05	149	CPA6	1.83739	0.00340252
150	MIR193BHG	-1.33179	1.93487e-05	150	ABCA10	1.83853	5.92961e-07
151	SPARC	-1.33259	0.00123462	151	HSPA12A	1.84642	5.79932e-20
152	LINC00323	-1.335	0.00158601	152	EDA	1.89406	0.000178056
153	LMO7-AS1	-1.34048	0.00262906	153	CARD16	1.901	8.1195e-05
154	TESHL	-1.34177	2.14768e-05	154	NKD2	1.90955	1.21445e-09
155	TLE6	-1.34872	8.83359e-06	155	RTL5	1.92315	0.000309473
156	HKDC1	-1.3527	0.000476107	156	SP8	1.94546	8.96499e-06
157	KRTAP3-1	-1.35717	2.25529e-06	157	CCNYL2	1.97516	6.30555e-06
158	TNFRSF11B	-1.35812	4.69652e-07	158	HSD11B1	1.98844	0.000319825
159	LINC02584	-1.3648	0.00156539	159	FABP4	2.00116	2.29794e-05
160	KCNT2	-1.37073	0.0113089	160	LMX1B-DT	2.03337	0.000377965
161	NEAT1	-1.38214	2.99986e-09	161	PDE1B	2.04361	0.00373834
162	MAFA-AS1	-1.38248	0.000139623	162	OLFM2	2.04729	9.58837e-12
163	C1orf116	-1.38324	2.90483e-07	163	ENSG00000307744	2.0899	0.00438355
164	ECM1	-1.38405	9.59788e-11	164	IGF2	2.12057	8.64769e-08
165	PPFIA4	-1.38533	0.000846556	165	CA2	2.14169	0.00116215
166	VANGL2	-1.38537	0.00390508	166	MFAP3L	2.14752	1.30605e-05
167	GPRC5A	-1.38611	2.17678e-24	167	SLC22A3	2.21725	1.7566e-20
168	SLC15A2	-1.38623	0.00665909	168	KLHL4	2.24877	0.000385876
169	PECAM1	-1.38823	1.93879e-07	169	CYP4V2	2.29185	3.4881e-06
170	LINC02688	-1.39033	0.00373579	170	ZNF569	2.32186	0.000227593
171	DNAJC19P5	-1.39085	0.0106863	171	UNC5D	2.33489	0.00337653
172	PPP1R1B	-1.39299	1.70245e-05	172	ENSG00000286922	2.34826	1.12482e-05
173	ENSG00000259579	-1.40373	0.00108068	173	CTTNBP2	2.44985	0.000463723
174	MAPK15	-1.40829	0.000126865	174	MAGED4B	2.45234	4.60246e-08
175	CYP2E1	-1.41807	0.000248442	175	PWWP3B	2.49004	1.43192e-07
176	H2BC26	-1.42228	2.05181e-12	176	LINC00261	2.50842	4.61436e-12
177	LMO7	-1.4246	2.48122e-17	177	ADD2	2.52501	5.39466e-25
178	LXN	-1.42747	0.00058732	178	PPP2R2C	2.53098	1.76575e-06
179	DNAJC3-DT	-1.42802	6.39724e-08	179	ACSS1	2.53885	8.46276e-54
180	ZNF710-AS1	-1.42968	1.24265e-08	180	MSX2	2.54774	0.00141821
181	SLC37A2	-1.43543	1.03603e-11	181	GPR162	2.61559	3.87236e-06
182	ENSG00000289850	-1.43715	5.02104e-10	182	ZFP3	2.64119	5.14099e-05
183	SLPI	-1.43914	4.33459e-12	183	ZCCHC18	2.67257	1.98417e-06
184	KRT75	-1.44099	4.84462e-09	184	TNS1	2.69798	9.22297e-09
185	SH3GL2	-1.44433	2.39792e-15	185	PAK3	2.7323	1.8504e-22
186	PADI2	-1.44685	0.000199234	186	CIMIP2C	2.76042	1.34948e-10
187	PSG11-AS1	-1.44922	5.22319e-05	187	DLL1	2.80727	5.40222e-05
188	DIRC3	-1.45342	0.000192834	188	LYPD1	2.82407	8.40377e-31
189	CACNG4	-1.456	1.03539e-09	189	LY6K	2.84283	2.34409e-11
190	UPK3A	-1.45764	2.4169e-05	190	PART1	2.86936	0.00100554
191	ADAM21	-1.45976	0.00102652	191	FOXA2	2.94722	1.13316e-21
192	MXRA8	-1.46604	3.3791e-08	192	LINC01612	2.98023	3.5417e-07
193	LOXL4	-1.47132	1.33559e-06	193	FAM78B	3.02171	1.82104e-08
194	MIR205HG	-1.47241	3.63834e-09	194	SAMD5	3.07057	1.17412e-08
195	ENSG00000250697	-1.4734	8.62908e-05	195	RADX	3.11518	2.2413e-05
196	COL15A1	-1.47418	0.00775099	196	LEF1	3.13718	3.28428e-07
197	SLC47A1	-1.48116	0.00973329	197	AGTR1	3.14519	1.73834e-06
198	PRSS12	-1.48135	1.98517e-10	198	RERG	3.14808	1.80263e-11
199	IFITM1	-1.493	2.14661e-05	199	SCAT1	3.27856	1.04005e-11
200	CBS	-1.49596	2.92526e-05	200	ENSG00000247134	3.35831	2.93387e-25
201	PLAAT2	-1.49721	2.42107e-05	201	LBX1-AS1	3.47026	0.000449536
202	ADAMTSL4	-1.50313	1.21773e-07	202	CARD11	3.54558	2.16493e-23
203	OR2B6	-1.50412	0.00326608	203	CAPN6	3.57206	0.000804211
204	CPAMD8	-1.50491	1.30138e-08	204	TGFBI	3.57742	9.22297e-09
205	SCEL	-1.50685	3.21891e-13	205	EN2	3.75938	1.13202e-06
206	UBAC2-AS1	-1.50852	1.38354e-07	206	LINP1	3.76293	5.06707e-19
207	RSPH1	-1.50922	5.24678e-06	207	GLB1L2	3.81902	0.00050093
208	HLA-V	-1.51772	1.45057e-10	208	PTN	3.98406	9.96986e-23
209	H2AC18	-1.52097	0.000214081	209	SOX2	4.07944	1.3456e-14
210	ENSG00000303748	-1.52233	6.78094e-05	210	MKRN3	4.08983	3.93026e-47
211	NID2	-1.52636	0.000962088	211	ENSG00000307976	4.10112	3.46348e-40
212	GPC6	-1.53001	2.05579e-06	212	BCL11A	4.17832	2.22009e-17
213	TBC1D4	-1.53688	2.61097e-20	213	SHH	4.32294	1.93552e-21
214	OLR1	-1.53748	1.13213e-07	214	LBX1	4.42132	0.000168082
215	ENSG00000305383	-1.54492	0.00105487	215	CNKSR2	4.48512	8.52197e-18
216	ENSG00000231324	-1.54634	5.75377e-06	216	CAMK4	4.58536	6.37024e-07
217	SCNN1A	-1.54902	3.72424e-11	217	NUDT11	4.67042	7.86451e-36
218	SOX15	-1.55209	7.84394e-13	218	FGFR2	5.16432	1.21176e-06
219	HTRA1	-1.55282	2.4403e-08	219	GALNT14	5.43076	4.87691e-32
220	H3C4	-1.55481	0.000737637	220	VAX1	5.56728	2.07186e-06
221	GNG7	-1.5558	2.97364e-14	221	EPHB1	5.7911	4.97386e-10
222	HPN	-1.56959	0.000809566	222	CADM1	5.84675	2.00146e-11
223	CALHM3	-1.5738	0.000511114	223	TCN1	6.0062	8.10725e-92
224	ZNF503-AS1	-1.57903	6.16552e-05	224	SERPINA1	6.11152	1.10062e-189
225	HLA-DOB	-1.58113	5.98702e-06	225	TLR4	6.12708	1.6901e-08
226	FBLN7	-1.58835	3.60278e-08	226	CHRDL1	7.25714	9.21732e-32
227	H2BC8	-1.58838	9.02963e-15
228	BEAN1	-1.59758	2.08276e-08
229	MSLN	-1.59848	5.9689e-05
230	S100A2	-1.60492	3.52905e-15
231	IGFBP2	-1.60774	1.13713e-06
232	MILR1	-1.61112	1.40558e-19
233	CA12	-1.61578	1.50309e-07
234	PPIAP59	-1.62242	0.00653488
235	ATP10A	-1.62876	1.69478e-09
236	APOBR	-1.63113	1.12035e-06
237	ALDH3A1	-1.63156	2.39218e-05
238	H2BC7	-1.63245	1.23093e-05
239	TNFAIP3	-1.63423	9.12861e-11
240	SCNN1B	-1.63496	0.00794258
241	MEGF6	-1.65352	7.59995e-25
242	CALB1	-1.66351	0.00488213
243	ENSG00000255750	-1.67009	3.04039e-06
244	ENSG00000276527	-1.68273	0.00549963
245	IL1RN	-1.69096	6.88374e-14
246	C1S	-1.70696	3.03372e-05
247	TINCR	-1.70959	1.14723e-09
248	LCN2	-1.71353	2.59037e-32
249	CLIC3	-1.71918	3.16962e-08
250	KCNK5	-1.72753	1.18107e-17
251	L1CAM	-1.73972	5.32462e-25
252	ENSG00000289327	-1.74607	0.000614038
253	C6orf15	-1.7566	0.00340396
254	CD24	-1.76564	1.71862e-34
255	PDLIM4	-1.77138	5.37246e-12
256	MX2	-1.78189	3.18814e-08
257	CD24P4	-1.79588	0.00021107
258	KRT17	-1.80267	0.00640126
259	LINC02004	-1.80936	1.57323e-06
260	IL17RE	-1.8164	1.00822e-18
261	GRHL3	-1.83542	9.94548e-12
262	NECAB1	-1.8355	0.00078913
263	SELENBP1	-1.8409	1.59443e-26
264	TP73	-1.84357	1.16573e-11
265	ENSG00000279108	-1.86375	2.87835e-05
266	FNDC10	-1.86744	2.31012e-08
267	PLXNA4	-1.88352	1.48794e-08
268	ENSG00000291338	-1.89439	6.05419e-08
269	MMP28	-1.90481	0.00563624
270	CXXC5	-1.92325	4.81631e-15
271	MGP	-1.92761	6.70534e-10
272	MUC1	-1.92879	1.23854e-29
273	SORCS2	-1.93809	1.52827e-22
274	PEG3	-1.93973	0.00371241
275	TMEM139	-1.95605	1.13331e-10
276	H2BC21	-1.96378	7.84394e-13
277	ZBTB7C	-1.97557	0.00143553
278	GBP6	-2.03591	2.75942e-07
279	KLK6	-2.03773	8.09064e-19
280	ACSL5	-2.04849	6.72494e-12
281	IL1R2	-2.06317	4.21132e-11
282	UCA1	-2.06943	1.21058e-06
283	H2BC17	-2.08515	1.37829e-05
284	SIRPG	-2.10702	1.2777e-05
285	PCDH7	-2.12992	4.73302e-05
286	ENSG00000286034	-2.13301	0.00212939
287	ENSG00000297177	-2.15358	0.000298756
288	ENSG00000254363	-2.15896	0.000118735
289	SERPINB3	-2.16217	7.87504e-05
290	PRRT4	-2.17241	2.65551e-29
291	ABAT	-2.17395	1.25161e-11
292	NCCRP1	-2.17487	9.4443e-09
293	S100A9	-2.1839	2.53618e-68
294	BST2	-2.19183	3.78353e-06
295	SPINK6	-2.20236	0.00356777
296	FLOT1	-2.20755	9.48894e-38
297	ENSG00000289332	-2.21501	9.67816e-07
298	SLITRK5	-2.25591	6.51198e-11
299	GPR17	-2.25612	4.00383e-09
300	ENSG00000278962	-2.2846	1.70441e-07
301	IGFBP3	-2.28615	5.88256e-35
302	TUBB4A	-2.29261	2.03622e-25
303	LRRN2	-2.29924	9.12861e-11
304	CYBRD1	-2.30859	2.86677e-08
305	ENSG00000268686	-2.34652	0.00123552
306	SULT1A2	-2.35464	9.06022e-05
307	COL4A3	-2.3555	4.24009e-06
308	CDYL2	-2.37476	9.29104e-47
309	SLC6A14	-2.37792	0.00177903
310	ENSG00000286989	-2.38998	0.00178804
311	C4orf19	-2.39049	3.97771e-12
312	SIRPB1	-2.41502	9.52172e-30
313	S100A1	-2.43176	2.80726e-07
314	ENSG00000217275	-2.43935	1.17643e-06
315	EBI3	-2.46511	0.000328414
316	NEURL1	-2.47694	2.32047e-07
317	OXTR	-2.4825	6.33809e-14
318	ENSG00000254251	-2.51563	0.00182035
319	TENM2	-2.52946	0.00110974
320	COX7B2	-2.53874	5.30387e-07
321	NRAD1	-2.55398	0.00252134
322	CA9	-2.55536	2.85342e-13
323	KCNB1	-2.55574	1.75723e-13
324	EPB41L3	-2.55778	2.93528e-05
325	BCHE	-2.5685	8.56083e-08
326	SUSD2	-2.57524	1.94993e-43
327	CDK14	-2.60305	2.12991e-14
328	WNT3A	-2.63065	1.03347e-05
329	PITPNM3	-2.64005	3.55498e-36
330	SERPING1	-2.64105	0.000742229
331	IGFBP5	-2.64613	8.50637e-22
332	ENSG00000299650	-2.65137	4.13576e-06
333	DMBT1	-2.73325	3.57162e-07
334	ENSG00000251281	-2.74893	0.000429422
335	UPK2	-2.76157	3.0902e-16
336	KLK7	-2.78293	3.18845e-12
337	SIRPB2	-2.79534	8.07653e-19
338	SLC1A1	-2.8049	3.82094e-17
339	STEAP4	-2.8081	4.00005e-25
340	ANXA9	-2.83825	9.1151e-12
341	C3	-2.8438	3.72949e-38
342	GREP1	-2.85728	6.39918e-07
343	NEURL1-AS1	-2.85947	0.00101407
344	DCLK1	-2.87579	2.54009e-05
345	ENSG00000303136	-2.90265	1.43325e-08
346	ZNF429	-2.95781	0.00152366
347	ENSG00000267879	-3.03184	4.39246e-05
348	EPHA6	-3.04067	0.0014208
349	LINC01133	-3.0849	9.82024e-07
350	TREM1	-3.09759	0.000100013
351	KLK8	-3.11005	3.74075e-27
352	APOBEC3G	-3.12875	9.31031e-06
353	SLCO3A1	-3.27547	2.44774e-25
354	OR51B4	-3.27796	0.00103026
355	KLK5	-3.2935	4.72224e-36
356	SLC28A3	-3.31346	0.000906442
357	IL33	-3.31897	1.09403e-11
358	DHRSX	-3.3433	2.35976e-10
359	CRYAB	-3.35925	2.50085e-07
360	SLC25A18	-3.37158	0.000192656
361	FLG	-3.61752	1.96212e-05
362	UPK3B	-3.66439	1.24479e-24
363	GRIK2	-3.70854	6.80463e-07
364	TRIM29	-3.80612	2.94864e-12
365	ENSG00000273108	-3.81943	0.000339449
366	ALPP	-3.82769	2.71275e-23
367	MUC16	-3.84239	1.52385e-08
368	CREB3L1	-3.84943	3.84253e-27
369	MAL	-3.86134	1.19779e-30
370	ENSG00000278840	-3.8693	0.000412156
371	HSD3B1	-3.88777	5.15833e-13
372	ENSG00000285714	-3.94463	0.000297364
373	PI3	-3.94498	1.82543e-80
374	TNNC1	-4.05034	1.70973e-18
375	MAGEA1	-4.07123	0.000140094
376	KRT6A	-4.11271	1.27925e-13
377	ZBED2	-4.13437	4.0418e-24
378	ENSG00000272046	-4.13731	0.00028923
379	MUC5B	-4.21728	2.96762e-07
380	ENSG00000304572	-4.21768	1.09189e-17
381	GJA5	-4.21884	7.78511e-94
382	RORC	-4.25868	1.06505e-09
383	ENSG00000251574	-4.29885	0.000182681
384	OR51B5	-4.40822	2.34979e-09
385	NUDT16L2P	-4.49465	1.55932e-12
386	CDH5	-4.50477	1.11083e-19
387	DUOX1	-4.67417	2.53413e-07
388	S100A8	-4.7177	5.42106e-10
389	LINC02945	-4.91359	0.000145516
390	CASP14	-5.26419	1.65159e-14
391	MIR4500HG	-5.43565	4.46288e-06
392	GHR	-5.51918	2.8667e-06
393	PTGS2	-6.06098	1.54474e-07
394	TSTD1	-6.22256	7.50353e-37
395	ENSG00000308674	-6.29282	6.39724e-08
396	SLC1A6	-6.40893	8.15439e-08

## Sheet: DU145 CTR vs DU145 ONC206
Downregulated genes in ONC206-treated DU145 cells				Upregulated genes in ONC206-treated DU145 cells
#	Genes	log₂ fold change	Adjusted p-value	#	Genes	log₂ fold change	Adjusted p-value		Positive log₂ fold change indicates higher expression in control relative to treatment
1	APLN	5.84848	3.15656e-57	1	CENPNP1	-5.26559	6.89375e-13		Negative log₂ fold change indicates higher expression in treatment relative to control
2	MAB21L4	5.71245	6.49342e-22	2	ENSG00000301102	-5.10923	4.29061e-11
3	PALMD	5.30315	3.01776e-20	3	DMGDH	-4.43913	2.24396e-40
4	COL2A1	5.24083	1.02328e-08	4	KLHDC7B	-4.38864	1.31515e-15
5	MAP2K6	5.1334	3.15292e-48	5	ENSG00000307465	-4.37809	2.21837e-06
6	ENSG00000289609	4.88473	3.4086e-26	6	CLEC12B	-3.94411	3.58526e-07
7	TRAC	4.80729	4.87544e-07	7	GDF15	-3.90426	3.68399e-20
8	PADI3	4.73192	9.40584e-16	8	S100P	-3.74637	2.9326e-14
9	HAS3	4.60602	1.96016e-71	9	ENSG00000285698	-3.74105	2.20648e-05
10	ENSG00000304236	4.49416	2.21341e-06	10	IL20RB	-3.68917	8.50251e-27
11	FABP4	4.38657	7.28768e-16	11	OSCAR	-3.64512	3.48937e-26
12	MYB	4.35155	1.19628e-10	12	IL24	-3.58476	4.24137e-102
13	AQP5-AS1	4.31372	3.5095e-06	13	IL1RL1	-3.57563	4.49388e-61
14	SERPIND1	4.27271	5.1961e-30	14	CMKLR2	-3.56938	3.39166e-10
15	ENSG00000294187	4.19307	3.75599e-13	15	DACT1	-3.49909	1.51109e-43
16	MSMP	3.95308	5.44654e-27	16	ENSG00000309309	-3.46693	1.36043e-11
17	FAM111B	3.94346	1.30511e-18	17	L3MBTL2-AS1	-3.41088	4.00827e-05
18	PCDH18	3.93719	2.11506e-14	18	MT-TK	-3.36793	7.36438e-06
19	ENSG00000287064	3.8881	7.14745e-12	19	STEAP1B-AS1	-3.3608	4.19364e-34
20	TRDC	3.76879	6.45303e-18	20	IL6	-3.32752	2.70605e-16
21	RGS2	3.75297	5.62176e-34	21	BGN	-3.31221	9.02948e-24
22	BCAS1	3.74008	1.93401e-05	22	NGF	-3.23664	1.17932e-30
23	MT-ND6	3.73617	1.71071e-18	23	LINC01828	-3.06956	1.31372e-07
24	ENSG00000251361	3.7278	8.86141e-21	24	IL20	-3.01346	8.77947e-05
25	ENSG00000279806	3.69866	5.20627e-11	25	ENSG00000278840	-3.00185	0.000151038
26	ENSG00000240497	3.69851	4.76192e-12	26	KLF15	-3.00143	0.000142945
27	RASL11A	3.69404	6.9186e-27	27	ENSG00000289138	-2.93989	2.2897e-07
28	ADORA1	3.67614	1.16784e-23	28	THSD7A	-2.89769	1.44268e-09
29	ATP6V0A4	3.65124	8.84315e-23	29	ENSG00000236065	-2.88964	0.000207128
30	ENSG00000306776	3.60787	6.17682e-06	30	NEURL1	-2.86723	1.65655e-10
31	ENPP3	3.6019	3.27769e-05	31	LINC02889	-2.84873	3.91372e-12
32	ENSG00000303770	3.57074	3.16501e-07	32	ENSG00000299445	-2.82982	0.000183025
33	ENSG00000293338	3.5585	2.78296e-06	33	ENSG00000287287	-2.82434	6.53247e-08
34	HPGD	3.5366	1.33586e-13	34	ENSG00000293060	-2.82105	2.9087e-14
35	ACOX2	3.52633	7.05776e-93	35	NAP1L4P1	-2.80594	8.2772e-10
36	SH3PXD2A-AS1	3.46363	2.79104e-27	36	BMP3	-2.7957	6.90756e-09
37	FAIM2	3.46272	1.35e-06	37	ARG2	-2.78643	3.03015e-39
38	MANSC4	3.45567	3.38749e-74	38	STK32A	-2.77709	2.01132e-32
39	ENSG00000286805	3.44766	1.78837e-10	39	SERPING1	-2.7765	5.23366e-05
40	ANKRD2	3.43461	5.28033e-15	40	ENSG00000304009	-2.75439	3.5132e-09
41	PHACTR3	3.42266	9.10403e-63	41	IL1A	-2.73207	3.24502e-17
42	ENSG00000289093	3.41127	4.98279e-09	42	LYPLAL1-DT	-2.72243	3.34701e-51
43	PCAT5	3.38986	1.57249e-05	43	ENSG00000307288	-2.68236	9.80632e-07
44	ENSG00000289847	3.37531	1.63347e-07	44	PPP1R15A	-2.65488	4.22243e-46
45	ENSG00000254605	3.37309	4.4689e-07	45	CYP1B1	-2.64294	3.43419e-33
46	ENSG00000308820	3.36507	2.04664e-06	46	SYNE3	-2.63799	9.3086e-27
47	NTRK2	3.35812	4.63616e-05	47	ENSG00000261114	-2.63412	0.000149966
48	PCSK9	3.30985	1.51182e-28	48	GATA6	-2.63181	3.51413e-41
49	MT-TE	3.30711	1.65443e-05	49	MT-TW	-2.62717	2.58735e-11
50	HELLPAR	3.30484	4.77131e-06	50	ENSG00000299331	-2.62354	1.54415e-08
51	GRAMD2A	3.29231	1.20179e-05	51	ENSG00000272158	-2.61901	2.23208e-06
52	LINC02672	3.28994	4.43013e-09	52	PAPPA2	-2.58706	2.31108e-06
53	TSPEAR	3.27498	7.22243e-05	53	ENSG00000309250	-2.58115	5.96244e-06
54	TNS4	3.27352	4.97808e-29	54	CST7	-2.54405	5.06633e-06
55	HSPE1P2	3.22317	6.87476e-06	55	CLGN	-2.52729	1.68413e-44
56	DNM3	3.20886	1.37922e-14	56	TCIM	-2.52396	4.34263e-07
57	MPP4	3.2053	1.14509e-06	57	ENSG00000307703	-2.51091	4.54515e-14
58	LINC03095	3.20528	1.08542e-10	58	BHLHA15	-2.50887	6.28503e-75
59	ENSG00000273669	3.19114	9.65813e-05	59	NECAB2	-2.5084	1.69713e-09
60	MYH15	3.16638	2.44892e-14	60	RPLP0P2	-2.50787	1.89673e-13
61	MGP	3.16105	6.89288e-16	61	DNAJC19P5	-2.49923	0.00049291
62	DIRC3	3.14994	7.91456e-08	62	LURAP1L	-2.49801	6.78e-34
63	CAPN8	3.13374	1.91494e-17	63	ENSG00000274276	-2.48624	0.00048594
64	PLXNA4	3.1238	4.49476e-13	64	MMP13	-2.48594	5.06235e-16
65	ENSG00000296607	3.12178	3.73669e-05	65	GATA6-AS1	-2.48305	5.5398e-06
66	E2F2	3.12105	1.01214e-24	66	ENSG00000280219	-2.45971	2.86702e-06
67	GRPR	3.09783	5.21351e-14	67	SPX	-2.45416	1.13044e-14
68	LFNG	3.08473	6.42797e-38	68	USP44	-2.44266	0.000568886
69	CDSN	3.06461	1.01616e-10	69	NIHCOLE	-2.43985	9.35936e-06
70	FOXD4L1	3.00934	0.000150073	70	WNT4	-2.42938	2.31312e-17
71	CCNE2	3.00072	6.05338e-14	71	CD55	-2.40365	3.11126e-41
72	GINS2	2.97912	7.5228e-33	72	SYCP2L	-2.38548	0.000656811
73	TMT1A	2.94979	2.73368e-21	73	ENSG00000305920	-2.37585	0.000129617
74	SORL1-AS1	2.94202	1.59425e-06	74	STX11	-2.37012	9.46456e-16
75	KRTAP3-1	2.9269	5.8823e-14	75	MT-RNR2	-2.32299	9.29575e-54
76	ENSG00000266088	2.91944	5.49975e-10	76	GDAP1L1	-2.30127	0.000381426
77	ASB9	2.91552	9.85586e-43	77	OLAH	-2.2899	2.61142e-06
78	PLCXD3	2.91508	1.83227e-21	78	PIM1	-2.28971	5.56468e-08
79	ENSG00000261253	2.9081	1.74513e-17	79	RBCK1	-2.28675	4.19364e-34
80	LINC02236	2.90075	6.0751e-08	80	DDIT3	-2.26338	6.93518e-22
81	ENSG00000260328	2.89766	2.21102e-14	81	ARHGEF10	-2.25432	2.7219e-05
82	F5	2.89013	8.34116e-05	82	ERRFI1	-2.24022	1.80138e-21
83	MANCR	2.87558	1.68713e-54	83	GABARAPL1	-2.23794	2.73585e-32
84	TMEM270	2.87444	2.52717e-06	84	NMRAL2P	-2.23777	9.86926e-09
85	PRR5L	2.87006	3.78261e-57	85	NATD1	-2.23683	8.23984e-13
86	CEMIP	2.85626	9.17906e-17	86	ARHGEF18-AS1	-2.23559	0.000271866
87	OLFML2B	2.85104	2.7719e-08	87	PRPH	-2.2353	1.60927e-15
88	ADAMTS3	2.84271	1.21359e-45	88	LRP1B	-2.22754	5.67892e-05
89	BRINP2	2.82647	9.98052e-21	89	FGF21	-2.22486	1.97342e-05
90	ENSG00000300168	2.82159	5.75854e-08	90	ASNS	-2.22238	7.74788e-08
91	SYT8	2.80888	0.000196015	91	ENSG00000297409	-2.21308	7.36497e-10
92	ORC1	2.79226	7.9535e-27	92	ENSG00000305383	-2.21216	1.86295e-06
93	LINC01968	2.78996	1.22879e-06	93	FTLP3	-2.20673	1.93206e-11
94	UHRF1	2.78064	1.68251e-27	94	ENSG00000301202	-2.20367	0.00100065
95	MIR3681HG	2.76974	1.46642e-05	95	TCP11L2	-2.18925	3.19145e-06
96	ENSG00000253125	2.76557	0.000211271	96	FTH1P2	-2.1845	7.40295e-25
97	NOX5	2.7629	2.02632e-13	97	FTH1P11	-2.16908	3.38524e-13
98	ENSG00000307544	2.76278	2.55637e-06	98	ENSG00000276337	-2.16077	0.000179169
99	TYMSOS	2.75962	4.27367e-16	99	RGS4	-2.15879	1.81061e-19
100	NRGN	2.75947	2.63428e-26	100	ERN1	-2.15514	2.72003e-26
101	IGFBP5	2.75392	2.78806e-24	101	OSTN	-2.15267	0.000674324
102	MCM3	2.74905	4.51604e-38	102	LCN2	-2.15169	5.58428e-51
103	PCNA	2.74067	5.1157e-39	103	WIPI1	-2.14115	1.61259e-26
104	CENATAC-DT	2.71286	3.18348e-09	104	UPP1	-2.14013	2.69749e-45
105	DHRS2	2.71238	2.09539e-28	105	FTH1	-2.13509	7.56018e-27
106	DPF1	2.70711	1.13722e-15	106	YPEL2	-2.12801	6.53933e-12
107	LMNB1	2.70013	1.87228e-44	107	ENSG00000289901	-2.12678	7.06435e-09
108	ENSG00000298235	2.6952	1.47911e-20	108	KLHL30-AS1	-2.10721	0.00112916
109	ENSG00000301105	2.67116	6.69031e-13	109	NIBAN1	-2.09534	4.32097e-20
110	NCF4-AS1	2.65253	0.000352467	110	SUN3	-2.08606	4.45899e-13
111	ENSG00000260279	2.65146	1.17782e-06	111	TNFSF18	-2.0831	0.000424792
112	ENSG00000289963	2.64297	2.02954e-12	112	GPCPD1	-2.07525	2.50295e-89
113	SOX2	2.63084	2.06075e-09	113	FTH1P20	-2.07094	3.28078e-07
114	LINC00326	2.61939	1.35832e-10	114	CREBRF	-2.06882	4.99162e-06
115	ENSG00000240093	2.61433	0.000316678	115	FAM167A	-2.05947	7.90125e-16
116	FAM83E	2.61279	7.49097e-07	116	PDGFA	-2.05415	1.45378e-29
117	CDKN2C	2.61053	2.97703e-42	117	ENSG00000291338	-2.03956	8.76761e-10
118	ITGB2-AS1	2.60357	2.36061e-13	118	PTPRH	-2.03419	6.56678e-12
119	ENSG00000295297	2.60042	0.000394254	119	NPIPB2	-2.03369	1.74005e-09
120	HMGB1P1	2.5896	1.04011e-17	120	ZFAS1	-2.03359	2.16512e-17
121	TCN1	2.58455	6.37482e-25	121	GCNT3	-2.02373	6.41754e-05
122	CMPK2	2.58244	0.000263266	122	DLC1	-2.02176	2.84844e-31
123	LINC01721	2.57199	3.25301e-13	123	KLF7	-2.02011	7.69826e-23
124	PROM2	2.57083	4.96659e-83	124	IGFBP3	-2.01941	3.4625e-28
125	ENSG00000260400	2.56725	1.31943e-08	125	FGF2	-2.01743	2.62135e-22
126	CRLF1	2.56551	0.000168562	126	LINC-PINT	-2.00504	2.36349e-05
127	HRCT1	2.56385	6.72475e-09	127	ENSG00000230015	-1.99714	0.000232536
128	CA9	2.56032	2.72253e-06	128	PCAT6	-1.9905	6.1388e-11
129	ENSG00000308998	2.55915	0.000431133	129	FTH1P8	-1.9875	1.39136e-13
130	STC1	2.5541	5.12657e-13	130	ENSG00000306831	-1.98536	1.01296e-08
131	LGALS9	2.55148	0.000442301	131	IL13RA2	-1.97039	4.34361e-11
132	ENSG00000255750	2.54782	3.31114e-06	132	FLRT1	-1.97014	0.000472151
133	TM4SF18-AS1	2.54572	0.000167369	133	SLC22A15	-1.96072	1.04989e-27
134	SPDEF	2.54423	2.26343e-46	134	MTURN	-1.95255	3.60426e-33
135	CLSPN	2.54183	3.90157e-18	135	RGPD6	-1.94997	4.29982e-06
136	ENSG00000305251	2.53496	3.69222e-06	136	CFAP69	-1.93624	7.56006e-19
137	FZD4	2.50527	2.50759e-25	137	ENSG00000230234	-1.9354	0.000102034
138	LRRC45	2.50033	2.46997e-23	138	AMIGO2	-1.93092	2.0896e-18
139	SPARC	2.49183	1.03572e-07	139	ENSG00000256083	-1.92702	0.00184042
140	RIBC2	2.4876	4.79628e-07	140	SNHG8	-1.92667	1.88067e-23
141	FZD8	2.4799	1.06973e-41	141	LAMP3	-1.9235	2.2203e-18
142	CCDC192	2.45463	0.000540692	142	TLCD2	-1.92332	5.78575e-17
143	NUDT19-DT	2.45357	6.95059e-11	143	ENSG00000303781	-1.92263	0.00191696
144	NDP	2.43591	0.000257471	144	EDNRA	-1.90471	1.1384e-16
145	PSTPIP2	2.43165	0.000117872	145	GAS5	-1.90242	6.32476e-19
146	S1PR5	2.42927	2.89993e-08	146	SPIRE1	-1.902	6.39144e-31
147	ENSG00000297526	2.42488	2.60858e-07	147	RBM24	-1.89834	3.469e-18
148	CHRNA1	2.42357	1.47049e-23	148	CASP4	-1.89502	2.0905e-31
149	ENSG00000230305	2.41965	8.55103e-05	149	ERVE-1	-1.89452	1.87721e-14
150	LINC00622	2.4192	0.000607148	150	NDUFA4L2	-1.8944	2.15154e-09
151	MIR9-3HG	2.40921	2.36651e-09	151	ADAM23	-1.88945	1.43112e-09
152	HELLS	2.39011	8.79853e-40	152	BEX2	-1.88767	7.58646e-31
153	SYT12	2.38554	1.61092e-05	153	MT-RNR1	-1.88702	5.1412e-35
154	IL7R	2.38319	1.36004e-20	154	ENSG00000228010	-1.88701	0.000869802
155	LINC01940	2.38056	9.1516e-09	155	STC2	-1.88625	7.89827e-15
156	ENSG00000297460	2.37926	0.000664758	156	ENSG00000293669	-1.8862	5.84997e-09
157	GJA5	2.37803	5.54352e-21	157	NEBL	-1.8861	3.12669e-11
158	ENSG00000285904	2.37636	0.000250402	158	NLRC4	-1.88466	0.00130919
159	SLC5A7	2.37183	0.000252029	159	BEST1	-1.88308	4.92394e-09
160	PTPRQ	2.37093	0.00058478	160	ERICH2	-1.87719	1.28349e-44
161	KRT32	2.36717	7.42555e-10	161	GTPBP2	-1.8744	3.16174e-28
162	ENSG00000305301	2.36602	0.000666582	162	ENSG00000289555	-1.87364	0.00214576
163	LINC02966	2.36554	6.14939e-33	163	AREG	-1.87278	5.74564e-14
164	ENSG00000226332	2.35739	1.85223e-08	164	CPEB2	-1.87186	1.20038e-11
165	FGFBP1	2.35629	3.38732e-46	165	AKR1B15	-1.87067	1.42412e-09
166	TBXAS1	2.35214	8.33547e-33	166	KIAA0753	-1.87011	0.00138203
167	TMPO-AS1	2.35198	3.56645e-28	167	NUPR1	-1.86653	8.69452e-08
168	EFR3B	2.34118	2.0657e-08	168	SYNGR3	-1.86105	9.81141e-13
169	LASTR	2.33793	5.08518e-23	169	ENSG00000300128	-1.85716	0.000303895
170	CDH5	2.33737	0.00072717	170	ENSG00000303745	-1.84332	4.55939e-10
171	E2F8	2.32877	2.27099e-18	171	CAPN12	-1.84275	1.65904e-12
172	MFNG	2.32703	9.61241e-06	172	RNF39	-1.84174	2.52637e-21
173	CDC42EP3-AS1	2.31521	4.36904e-06	173	TTC9	-1.83915	1.60234e-12
174	FAM222A	2.31385	1.48172e-11	174	DDIT4	-1.83913	5.02858e-06
175	ENSG00000293861	2.31356	0.000769438	175	NCF2	-1.83561	2.00789e-44
176	MCM4	2.30423	1.67247e-35	176	RND3	-1.83482	6.46883e-84
177	MTARC1	2.30228	2.32829e-21	177	TRPC6	-1.83228	0.00235229
178	PLPPR5	2.30202	6.4563e-15	178	IL2RB	-1.82879	0.00129723
179	ESCO2	2.30088	3.48198e-19	179	MT-TI	-1.82709	1.86934e-05
180	ENSG00000256663	2.30029	2.4658e-12	180	ZNF460	-1.82473	1.38942e-11
181	HVCN1	2.29807	9.31378e-06	181	NEAT1	-1.82462	3.86049e-16
182	ENSG00000296467	2.27967	0.000672909	182	ATF3	-1.82291	9.21573e-20
183	CA12	2.27962	2.96596e-09	183	ENSG00000272941	-1.82092	5.25123e-10
184	ENSG00000250041	2.2717	2.02212e-07	184	PEAR1	-1.81781	1.10031e-24
185	PECAM1	2.25994	2.30889e-13	185	ITPR3-AS1	-1.81641	2.85355e-10
186	EPHB1	2.25656	1.18281e-06	186	LRRC49	-1.81554	2.73091e-38
187	DOK3	2.25545	4.56233e-07	187	ACAD11	-1.81	2.25908e-07
188	TMT1B	2.24314	3.48558e-25	188	PRSS1	-1.80811	0.00235475
189	FKBP7	2.23595	1.61995e-12	189	IL6-AS1	-1.80661	1.95943e-12
190	ENSG00000258711	2.23548	0.000928088	190	TIPARP	-1.80233	2.61444e-17
191	LIG1	2.23412	2.2407e-44	191	H1-2	-1.80162	1.41347e-07
192	ABTB3	2.23265	7.39342e-16	192	AMOTL2	-1.79944	1.22223e-20
193	WWTR1	2.23234	1.27168e-39	193	AKNA	-1.79773	6.49546e-17
194	ENSG00000306764	2.23155	4.14789e-08	194	FTH1P7	-1.79519	2.63458e-14
195	DIAPH2-AS1	2.22928	1.40122e-11	195	PGPEP1	-1.79369	1.57701e-39
196	PDE4B	2.22685	7.88716e-10	196	JMY	-1.79369	2.36377e-12
197	ENSG00000283405	2.22595	0.000946689	197	TVP23C-CDRT4	-1.79163	9.17528e-05
198	MCM10	2.22562	7.97761e-15	198	CCPG1	-1.78649	1.05961e-14
199	LINC00261	2.22256	5.7382e-11	199	N4BP2L1	-1.78544	6.90141e-10
200	ENSG00000288062	2.21495	0.000542444	200	ENSG00000289326	-1.78163	3.25768e-06
201	RNASE1	2.21394	0.000241861	201	TTC28	-1.77818	2.35617e-24
202	SHC4	2.21095	1.84651e-06	202	ALOX5AP	-1.77498	7.36329e-06
203	TRAV39	2.20894	7.52075e-05	203	ZBTB20	-1.77155	8.01591e-06
204	CAPSL	2.20782	1.31237e-05	204	ENSG00000291147	-1.7687	4.78118e-15
205	LINC01447	2.20536	0.000276984	205	TCEA1	-1.76675	1.17932e-30
206	ZBED2	2.20004	0.00033812	206	SHOC1	-1.76672	1.12783e-08
207	COL21A1	2.19633	0.00046243	207	GLT8D2	-1.75575	5.44309e-13
208	DCHS2	2.19258	7.15257e-07	208	H2AC6	-1.75431	8.08015e-77
209	ENSG00000291234	2.19252	3.83571e-13	209	PRKG2	-1.751	7.16752e-17
210	SPTLC3	2.19167	9.35465e-16	210	GK	-1.74535	4.39915e-24
211	ENSG00000273485	2.19003	0.000483251	211	ENSG00000304524	-1.74504	0.00187213
212	GASAL1	2.18861	1.73992e-09	212	SLPI	-1.74333	5.3801e-18
213	DPP4	2.18679	1.30969e-11	213	AKAP12	-1.74149	6.42894e-17
214	CHST4	2.18198	0.000934021	214	OPTN	-1.7364	1.1958e-29
215	GBX2-AS1	2.17713	4.59113e-07	215	HMGN3-AS1	-1.73131	1.66229e-15
216	CIRBP-AS1	2.17173	0.00050745	216	C7orf57	-1.7304	0.000237426
217	CDH26	2.17134	1.44496e-06	217	UGCG	-1.72866	5.09892e-24
218	E2F1	2.16415	1.55361e-27	218	PARP8	-1.72335	1.98613e-19
219	ENSG00000226919	2.16004	2.47136e-14	219	CBLB	-1.72146	2.44922e-17
220	PADI4	2.15602	0.00069818	220	NTN4	-1.70581	3.08658e-14
221	ENSG00000279443	2.15539	2.90184e-05	221	CCDC73	-1.70328	0.000196449
222	LINC00659	2.14213	1.58943e-07	222	CACNB1	-1.69184	4.88354e-36
223	TYMS	2.14072	1.04566e-31	223	SNHG32	-1.68869	3.02158e-32
224	VASH2	2.13988	2.9403e-06	224	TMEM178A	-1.68668	7.95083e-05
225	ENSG00000293879	2.13799	1.80791e-07	225	ZFHX4-AS1	-1.68532	1.3558e-06
226	SOWAHD	2.13625	2.25316e-07	226	LINC00536	-1.6848	0.0032527
227	ASF1B	2.13434	2.77491e-36	227	ENSG00000217275	-1.68422	0.000126878
228	AARD	2.12965	1.36318e-29	228	PANX2	-1.68071	4.77821e-12
229	ENSG00000305283	2.12574	0.000226389	229	TBX19	-1.67996	5.75585e-12
230	ZNF365	2.12337	4.20416e-11	230	SYT1	-1.67986	1.19238e-19
231	ENSG00000295654	2.12103	0.00115506	231	ZNF467	-1.67827	2.57448e-11
232	PAG1	2.12012	1.0593e-18	232	KLHL24	-1.67743	1.20908e-05
233	ENSG00000294870	2.12006	1.28008e-05	233	TFPI	-1.67201	1.52851e-12
234	ENSG00000289286	2.11794	0.00115828	234	ENSG00000295078	-1.66891	0.000397531
235	WFDC3	2.11414	8.6837e-11	235	ENSG00000304219	-1.66847	1.15219e-07
236	LINC03026	2.11193	0.00102334	236	ENSG00000268069	-1.66836	6.23963e-06
237	LINC01963	2.11066	4.8348e-10	237	SYTL5	-1.66318	1.73128e-05
238	NLRP3	2.10616	1.88229e-15	238	H2BC26	-1.663	1.55996e-17
239	P2RY6	2.10487	4.34869e-34	239	GADD45A	-1.66097	4.56087e-24
240	SEMA3G	2.1033	6.4679e-07	240	FTH1P23	-1.65573	1.81985e-09
241	PTMAP2	2.10205	3.88824e-06	241	HIF1A-AS3	-1.65557	1.95609e-24
242	BRME1	2.10149	5.50345e-20	242	ENSG00000198580	-1.65142	0.00223809
243	RRM2	2.10022	8.82132e-30	243	EGFR	-1.64998	1.03974e-17
244	NES	2.09993	3.28469e-40	244	MXI1	-1.64965	1.0593e-18
245	PLCD4	2.09797	8.17209e-11	245	LHFPL2	-1.64862	1.26351e-36
246	BRI3BP	2.09791	6.53398e-21	246	ENSG00000270933	-1.64337	0.000570646
247	IFIT1	2.09437	5.67958e-29	247	ATP6V0D2	-1.63792	0.000144058
248	GARIN2	2.09191	1.42506e-06	248	ENSG00000269906	-1.63791	1.2125e-07
249	CPNE5	2.08997	2.45838e-05	249	LINC01012	-1.63585	2.55041e-20
250	DPY19L2P2	2.08937	2.76792e-05	250	SESN2	-1.63484	7.94766e-10
251	MCM2	2.08924	1.28046e-37	251	EPAS1	-1.63131	7.19853e-28
252	SH3TC2-DT	2.08813	7.0892e-26	252	DNAAF3-AS1	-1.62626	5.44885e-06
253	KCNF1	2.08779	3.88577e-05	253	COL8A2	-1.62598	0.000589646
254	CDCA7	2.08681	1.50511e-32	254	HEG1	-1.62508	3.11e-21
255	NTSR1	2.08439	0.00126809	255	PLAC8	-1.62153	7.02552e-24
256	ANKRD22	2.0843	2.56943e-33	256	BMAL1	-1.62025	6.2923e-33
257	SCAT8	2.0798	1.68714e-15	257	DSC1	-1.6159	0.000466891
258	FGF18	2.07803	0.000232536	258	TTC39A	-1.61444	3.10264e-26
259	DSCC1	2.07744	8.97233e-21	259	LINC01512	-1.61327	0.00439096
260	AGTR1	2.07649	4.2643e-05	260	DUSP5	-1.60856	1.68267e-13
261	VSIG1	2.07463	6.65999e-05	261	HSD17B14	-1.60767	2.58395e-11
262	ENHO	2.05899	3.45284e-08	262	H2BC21	-1.60737	1.34291e-09
263	DUT	2.05765	3.5696e-37	263	TM4SF19	-1.60675	2.80193e-07
264	LYPD5	2.05672	1.54625e-07	264	MARCHF1	-1.60427	5.08149e-19
265	ENSG00000255240	2.05485	0.00123912	265	ENSG00000259744	-1.60252	2.90627e-05
266	MX2	2.05294	5.0193e-06	266	LINC00375	-1.60007	5.17338e-05
267	DTL	2.0529	1.0892e-26	267	CD7	-1.59763	1.01775e-05
268	ENSG00000253508	2.04388	0.000160485	268	PPARA	-1.59607	1.37754e-15
269	TENT5C	2.04368	1.0522e-19	269	SYT7	-1.5949	1.80759e-18
270	ENSG00000309811	2.04339	1.57401e-07	270	FRY	-1.59318	2.20265e-13
271	PPP1R1B	2.04214	2.40633e-10	271	ENSG00000309777	-1.58604	2.22675e-05
272	TRPV2	2.0402	0.000579944	272	TP53INP1	-1.58158	9.80269e-09
273	DMBT1	2.0383	3.23493e-05	273	LINC03129	-1.57551	7.8833e-09
274	NREP	2.03553	3.61274e-47	274	CDKN1A	-1.57506	8.59223e-10
275	TMEM266	2.03444	0.000271866	275	ALMS1-IT1	-1.57333	2.8965e-05
276	ACTG1P25	2.03377	9.71124e-09	276	MIR193BHG	-1.57251	7.25954e-08
277	ARHGEF39	2.0298	5.83192e-11	277	SQSTM1	-1.57175	3.5696e-37
278	LINC02584	2.02664	0.00143138	278	MAP2	-1.5704	5.68434e-23
279	ENSG00000287023	2.026	1.4928e-13	279	SLC12A6	-1.57031	1.68968e-11
280	ST3GAL5	2.02361	1.45238e-10	280	ENSG00000273328	-1.56119	6.25968e-12
281	FREM2	2.02198	1.81286e-08	281	PLPP5	-1.56046	3.55136e-31
282	LINC00852	2.02072	6.81229e-05	282	LARP6	-1.55875	1.84425e-23
283	CDC25A	2.01955	1.10981e-12	283	LYPD6B	-1.55536	3.42233e-18
284	SELL	2.01708	4.35968e-16	284	OPHN1	-1.54959	3.36734e-18
285	LINC01634	2.01606	0.000251797	285	PABPC1L	-1.54746	8.28774e-21
286	NAP1L2	2.01261	1.36266e-05	286	ENSG00000261270	-1.54686	0.00244013
287	GJA1	2.0067	1.87394e-11	287	BBC3	-1.54529	1.92273e-10
288	DHFR	2.00472	2.78806e-24	288	APRG1	-1.54353	1.45196e-06
289	CAMK2B	2.00433	1.3751e-08	289	ENSG00000276916	-1.54168	0.00382548
290	ATL1	1.99807	5.59555e-27	290	GFPT1	-1.54041	1.88472e-32
291	LRRCC1	1.99543	6.2376e-15	291	LINC01564	-1.53941	0.00214664
292	POLE2	1.9946	1.34903e-19	292	LINC02925	-1.53859	0.000103812
293	MCM6	1.99085	7.73563e-37	293	ID4	-1.53738	1.40829e-10
294	NAPEPLD	1.98997	3.4165e-08	294	TVP23C	-1.53717	3.84049e-11
295	AKAP5	1.98635	5.53492e-07	295	H3C4	-1.53658	0.000287565
296	MUC7	1.97704	2.73055e-07	296	ENSG00000308297	-1.53386	0.000474545
297	GNA14	1.97651	3.63684e-10	297	BMF	-1.5338	4.64031e-13
298	FEN1	1.97524	2.41519e-15	298	DNAJB9	-1.53373	4.05253e-17
299	WDR76	1.97505	4.24462e-24	299	LINC02806	-1.5332	0.000967063
300	LRRN4	1.97401	0.00113826	300	SLAMF7	-1.5314	0.000754617
301	TSPAN8	1.97167	0.000676043	301	IGDCC4	-1.52756	1.36047e-08
302	GASK1A	1.97153	9.7243e-15	302	PNMA2	-1.5269	1.91185e-08
303	ACAT2	1.9652	2.13803e-34	303	RNU6-574P	-1.52674	0.00377614
304	KCNU1	1.96373	5.35937e-10	304	PDP1	-1.52528	1.64054e-15
305	TK1	1.9636	3.94172e-42	305	KLF13	-1.52514	3.7034e-15
306	CDC7	1.95481	6.73589e-22	306	NAMPTP1	-1.52351	2.5606e-25
307	PCLAF	1.95357	4.77268e-12	307	ENSG00000295049	-1.52333	0.000884813
308	LRP8-DT	1.95289	0.000486573	308	LINC02004	-1.52266	1.44015e-05
309	ENSG00000302188	1.9516	0.00159145	309	RERGL	-1.51866	0.00230241
310	ENSG00000286830	1.95126	2.62632e-06	310	GCAWKR	-1.51328	7.07375e-16
311	ENSG00000296530	1.9468	2.76365e-08	311	ANAPC1P2	-1.51261	4.55339e-08
312	ERCC6L	1.94314	1.15467e-22	312	DNAH11	-1.51244	1.26493e-27
313	FERMT3	1.94126	0.000114253	313	RBMS3	-1.5118	1.52842e-15
314	AVIL	1.93526	0.000789402	314	ENSG00000293258	-1.50745	0.000608897
315	TMEM97	1.93496	2.45212e-38	315	CCDC183	-1.50274	0.000192221
316	CDH13-AS2	1.93441	2.03566e-11	316	DLGAP1-AS2	-1.50088	5.67311e-08
317	FADS2	1.93321	1.96223e-67	317	ENSG00000224090	-1.49994	0.000486689
318	CPA4	1.93163	1.87173e-16	318	ENSG00000267681	-1.49863	5.83213e-05
319	ENSG00000290922	1.92861	4.79997e-12	319	SCG5	-1.49764	1.15527e-17
320	PTN	1.9229	1.03539e-09	320	ENSG00000304545	-1.49679	0.00167715
321	MT-TQ	1.92266	4.7086e-05	321	TMEM45B	-1.49667	6.22862e-12
322	MYLK2	1.92145	0.000109613	322	PPP2R5B	-1.4959	2.49227e-16
323	BSG-AS1	1.92144	4.44626e-19	323	H2AC15	-1.49412	2.16539e-07
324	CYP4F26P	1.91803	2.15173e-08	324	MAFF	-1.48761	4.88463e-19
325	CASC8	1.9171	5.50607e-13	325	SPATA4	-1.4868	5.13838e-05
326	MCM5	1.90658	3.3024e-29	326	FSTL3	-1.48525	4.21896e-13
327	SLC1A3	1.90549	8.81533e-13	327	ADPRM	-1.48517	1.61166e-24
328	LSP1	1.90136	0.00194616	328	USP25	-1.48461	5.48903e-24
329	SKIDA1	1.89868	0.000383233	329	CILP2	-1.48253	5.17377e-11
330	UNG	1.89607	7.9551e-25	330	DLX2	-1.48069	5.46386e-07
331	ZWINT	1.89523	1.77839e-34	331	KLF4	-1.4774	7.5118e-17
332	LINC02701	1.8948	1.39069e-09	332	FERMT2	-1.47674	1.9822e-21
333	HSPA1A	1.88667	7.0892e-26	333	CBS	-1.47439	9.21238e-06
334	FAM81A	1.88657	5.87986e-13	334	ARFGAP3	-1.47366	6.29148e-18
335	CNIH2	1.88489	7.09187e-06	335	SORCS2	-1.47333	1.15128e-13
336	TMEM191A	1.88489	1.86371e-09	336	ENSG00000276248	-1.47155	4.9319e-06
337	VSTM1	1.88479	4.66853e-08	337	ENSG00000287060	-1.4709	0.00642496
338	PAQR4	1.88393	1.12097e-21	338	CDH8	-1.46928	7.80423e-10
339	ENSG00000273162	1.88359	6.91833e-10	339	EZH1	-1.46353	3.086e-08
340	ENSG00000304564	1.88269	0.000555592	340	FGD4	-1.46297	2.77905e-14
341	ENSG00000275393	1.88209	8.68043e-05	341	ENSG00000299897	-1.45963	4.92344e-13
342	SMAD6	1.87542	4.55871e-15	342	ENSG00000297592	-1.45674	0.00135964
343	LY6K	1.87417	2.03668e-07	343	ELF3	-1.44982	3.24659e-05
344	TRPM8	1.87337	0.00121073	344	MIR22HG	-1.44595	0.000878288
345	ZNF726	1.87227	1.32454e-06	345	SPINK1	-1.44521	0.00602335
346	JPH2	1.87101	2.97746e-38	346	ENSG00000270277	-1.44237	0.000325256
347	LINC01843	1.86811	0.00113181	347	CTNNA3	-1.44196	2.00088e-10
348	SPC25	1.86635	1.61166e-24	348	MGAT4A	-1.44086	2.88253e-20
349	ASRGL1	1.86555	2.46524e-13	349	MYL4	-1.43722	3.81698e-07
350	QRICH2	1.86554	5.40583e-06	350	MIR3189	-1.43525	0.00722654
351	SFPQ	1.86503	1.46864e-23	351	HMGB1P31	-1.43418	0.00173212
352	EFCAB10-AS1	1.86487	2.39488e-06	352	ENSG00000297543	-1.43306	0.00120593
353	CBR3	1.86407	3.57831e-14	353	ENSG00000299712	-1.43278	0.000648689
354	THEM6	1.86285	5.49016e-49	354	ARHGEF2	-1.43144	4.64657e-26
355	GINS4	1.85715	5.25094e-15	355	KDM7A	-1.42919	7.75843e-09
356	H3C3	1.85564	3.75129e-05	356	C1orf54	-1.42864	8.04867e-07
357	LINP1	1.85474	2.19955e-08	357	OR2A7	-1.42759	0.000208992
358	DDX39A	1.85356	2.92808e-24	358	MIA2	-1.42115	4.81583e-18
359	ENSG00000309529	1.8504	0.0002484	359	UBA6-DT	-1.42072	6.83567e-17
360	ENSG00000306557	1.84676	0.00217242	360	GRIN3B	-1.41972	5.95271e-05
361	ENSG00000305153	1.84646	0.00242522	361	RPS6KA2	-1.41437	3.99563e-09
362	TMEM14A	1.84618	9.18923e-54	362	KRT81	-1.41353	1.09835e-08
363	ENSG00000288009	1.84506	0.000595663	363	KCTD7	-1.41132	1.21862e-07
364	NAPRT	1.84475	2.30266e-08	364	THAP9-AS1	-1.41058	2.20542e-32
365	ENSG00000298162	1.83904	0.000555592	365	LINC01133	-1.40566	0.00255061
366	ENSG00000248964	1.83571	5.05117e-06	366	SH3KBP1	-1.40519	2.06045e-47
367	IGSF10	1.83563	4.56563e-05	367	BEX4	-1.40402	7.30983e-12
368	SLC7A8	1.83013	7.11623e-07	368	CLIP4	-1.40362	2.62708e-15
369	PADI1	1.82832	9.98934e-10	369	ENSG00000248664	-1.40142	0.00286608
370	KRT15	1.82788	3.54111e-05	370	RIOK3	-1.39948	5.53574e-17
371	LINC01635	1.82675	0.00204065	371	ENSG00000303006	-1.39842	2.58197e-11
372	OGDHL	1.82619	5.85624e-05	372	KLKP1	-1.39786	0.00447995
373	CFAP44	1.82615	3.25768e-06	373	CELSR1	-1.39759	4.52395e-18
374	ENSG00000287016	1.82425	1.33623e-07	374	PTGER1	-1.39753	0.000146729
375	ENSG00000307365	1.82375	5.69974e-08	375	YPEL3	-1.39611	3.39444e-06
376	RIN1	1.82055	3.16695e-22	376	HDAC9	-1.39493	1.38492e-09
377	EXO1	1.81947	6.37485e-20	377	FTH1P5	-1.39363	0.00827017
378	CDC45	1.81906	1.88156e-27	378	H1-3	-1.39156	0.000158711
379	RNU6-8	1.81652	1.15219e-07	379	KLF3	-1.38981	1.4333e-10
380	ENSG00000258976	1.81195	0.0025103	380	H2BC8	-1.38765	5.87868e-12
381	MT-TA	1.81119	0.0024066	381	H2BC7	-1.38467	5.8241e-05
382	ENSG00000300527	1.80408	0.00224613	382	TOM1	-1.38455	6.45531e-20
383	ARHGEF38	1.80372	1.27104e-06	383	ENSG00000308562	-1.3834	0.00722549
384	ENSG00000279207	1.80317	2.48021e-10	384	B4GALNT3	-1.38324	3.0167e-05
385	PRR22	1.79934	6.85434e-05	385	KRT86	-1.38288	8.00561e-09
386	KIAA1755	1.79835	0.000148304	386	SYT17	-1.3754	1.37131e-07
387	CENPI	1.79811	1.22787e-18	387	ZNF385C	-1.37292	8.43288e-06
388	IFI44L	1.79672	5.29862e-17	388	SLC16A1-AS1	-1.3725	2.15741e-09
389	ENSG00000289526	1.79141	0.000806032	389	RGPD4	-1.37135	1.9426e-07
390	ODAD3	1.79011	4.36596e-05	390	EIF1	-1.37113	4.02618e-14
391	SOSTDC1	1.78516	3.51585e-10	391	LGALS3	-1.36903	5.26373e-21
392	ENSG00000287235	1.78206	0.000635365	392	CTAGE15	-1.36889	0.000395756
393	ENSG00000286427	1.781	4.33673e-06	393	SERPINE1	-1.36783	1.8998e-07
394	ENSG00000254777	1.77832	0.00268199	394	PTX3	-1.36668	1.53119e-06
395	ENSG00000272622	1.77815	1.07158e-10	395	ENSG00000277945	-1.36516	0.00702464
396	SERPINF2	1.7704	1.74541e-12	396	FTL	-1.3645	8.81533e-13
397	AQP5	1.7702	0.00231616	397	ENSG00000248268	-1.36449	5.6491e-06
398	TNIK	1.7688	1.00723e-10	398	ENSG00000277595	-1.36436	0.00178125
399	DPYSL3	1.76783	6.73675e-07	399	ENSG00000263683	-1.36345	0.00492553
400	ENSG00000287528	1.76283	9.114e-05	400	EPGN	-1.3618	4.92056e-09
401	ENSG00000288961	1.76238	0.00237387	401	DUSP8	-1.35993	1.67933e-15
402	LOXL1-AS1	1.76088	1.58064e-22	402	DUSP1	-1.35949	3.31605e-13
403	CNTNAP2	1.75979	1.235e-14	403	ENSG00000287796	-1.35871	0.00814644
404	MYO3B	1.75644	1.81802e-08	404	PLA2G4C	-1.3552	0.00595888
405	ENSG00000291065	1.75635	2.79814e-06	405	ENSG00000279495	-1.35471	3.26921e-08
406	ENSG00000301612	1.75489	0.00272223	406	ENSG00000275532	-1.35083	3.24659e-05
407	ENSG00000271367	1.75285	0.00270813	407	ENSG00000213963	-1.35065	4.08162e-08
408	SRSF1	1.75251	6.84023e-14	408	PRKAB2	-1.3504	4.35968e-16
409	KIF20A	1.74886	5.98911e-12	409	ARHGEF34P	-1.34629	0.000179229
410	POLD1	1.74601	4.66411e-28	410	ENSG00000308907	-1.3449	0.00261514
411	LINC02453	1.74583	2.99381e-05	411	METRNL	-1.34444	4.54159e-10
412	ENSG00000253266	1.74568	0.00174762	412	ENSG00000226578	-1.34374	2.0841e-06
413	LNCATV	1.74542	9.27811e-05	413	ZNF449	-1.34368	1.65791e-11
414	KCNN4	1.74519	3.50237e-32	414	ENSG00000290569	-1.34326	8.94135e-05
415	ENSG00000275632	1.74456	3.91782e-07	415	ENSG00000287676	-1.34296	0.00612077
416	GPR19	1.74346	5.53875e-08	416	LINC00662	-1.3378	5.2108e-10
417	ENSG00000295480	1.7362	0.00290118	417	PORCN	-1.33518	4.29793e-16
418	CHAF1A	1.73396	2.21443e-14	418	RPL26L1-AS1	-1.33437	1.86041e-07
419	STMN3	1.72971	3.51446e-21	419	SLC43A1	-1.33401	1.88765e-06
420	ENSG00000287426	1.72758	0.000828566	420	DNAH10OS	-1.33272	0.000214863
421	GPER1	1.72743	2.73409e-08	421	KCNQ4	-1.33033	7.71377e-09
422	GMNN	1.72706	4.28927e-16	422	CTBS	-1.32954	8.23393e-10
423	CORO1A	1.72053	1.65573e-13	423	PLAG1	-1.32689	9.3677e-05
424	BRICD5	1.72009	0.000226527	424	LRRC37B	-1.32452	4.88463e-19
425	ENSG00000288945	1.71957	4.64161e-05	425	ADAMTS20	-1.32345	6.29553e-09
426	IGFBP4	1.71864	2.04287e-40	426	TMC4	-1.32211	7.5322e-14
427	DBI	1.71834	5.83805e-23	427	ENSG00000286034	-1.32103	0.00911011
428	DGUOK-AS1	1.71568	5.34584e-12	428	ENSG00000274038	-1.32088	0.000607148
429	GNG2	1.71544	8.50398e-21	429	ENSG00000299353	-1.32008	0.0102001
430	TGM4	1.71234	1.90966e-06	430	CEBPG	-1.31996	2.28297e-27
431	ENSG00000291189	1.71164	2.72885e-05	431	GAREM1	-1.31737	2.76162e-12
432	ENSG00000298073	1.71104	1.44815e-05	432	DNAAF9	-1.31684	2.58395e-11
433	NASP	1.70792	6.53698e-24	433	PPFIBP2	-1.31443	5.59604e-12
434	SLC4A8	1.70764	2.37654e-30	434	TPT1-AS1	-1.31293	2.41438e-14
435	SLC22A17	1.70758	0.000502998	435	H4C5	-1.31239	1.76305e-05
436	ENSG00000261335	1.70753	0.000497262	436	KCNG1	-1.31128	4.54001e-09
437	PLCH1	1.70658	3.60208e-13	437	SNHG29	-1.30972	4.88463e-19
438	ENSG00000184441	1.70632	1.05119e-05	438	NFIL3	-1.30895	7.03334e-18
439	ENSG00000248015	1.70627	4.2886e-05	439	SYT14	-1.30764	1.37499e-09
440	NR2F1	1.7029	6.906e-13	440	GRHL3	-1.30755	5.78211e-07
441	ENSG00000307696	1.69962	0.00228351	441	PXDC1	-1.30733	1.00173e-25
442	GPR137C	1.6975	1.28007e-08	442	WARS1	-1.3065	4.35725e-12
443	KCNMB4	1.69738	4.7212e-15	443	LINC01484	-1.30593	0.00204698
444	ENSG00000277287	1.69663	0.00334266	444	ENSG00000248794	-1.30223	0.0093251
445	ENSG00000266830	1.69638	0.00356827	445	LINC01361	-1.30204	0.000602135
446	LINC01910	1.69467	0.000642987	446	WDR45	-1.30105	2.54885e-14
447	CCDC77	1.69431	3.55448e-15	447	ENSG00000269194	-1.30077	0.00414708
448	POLA2	1.69244	5.17077e-13	448	GLIS2	-1.30029	5.01515e-14
449	ATF5	1.69015	1.921e-16	449	LINC00471	-1.30026	2.25235e-13
450	SPATA12	1.68971	1.15682e-06	450	ENSG00000260430	-1.29702	0.000166173
451	BAG3	1.68612	1.46019e-52	451	HOXA2	-1.29644	9.42548e-06
452	FANCB	1.68587	8.74989e-15	452	HOXD8	-1.2936	2.62751e-05
453	OLMALINC	1.68476	1.59281e-14	453	PTPRB	-1.29237	7.00957e-15
454	SHC3	1.68326	1.1976e-07	454	CREB3L1	-1.29103	0.000141604
455	KLK5	1.68289	9.61541e-11	455	LRRC70	-1.28912	0.00999752
456	MARCHF4	1.68278	2.0616e-12	456	RELB	-1.28838	1.22315e-14
457	HOTTIP	1.68187	4.50964e-08	457	NDRG1	-1.28675	0.00012723
458	ENSG00000295446	1.68022	0.00304505	458	ENSG00000286033	-1.286	0.00880336
459	CRISPLD2	1.67944	1.52842e-15	459	ENSG00000229915	-1.28332	0.0107995
460	ENSG00000279348	1.67924	0.000173206	460	YPEL5	-1.28297	1.28306e-13
461	RAMP1	1.67758	2.7815e-17	461	UFM1	-1.28274	1.34415e-39
462	ENSG00000294346	1.67529	1.30695e-05	462	FBXO32	-1.28232	1.07424e-11
463	CHAC2	1.67503	1.01468e-08	463	ZFAND3	-1.28197	2.14377e-22
464	ENSG00000308762	1.67476	0.00239653	464	ZNF841	-1.28177	5.8061e-19
465	ABCA13	1.67416	7.08022e-08	465	PLIN5	-1.28095	2.73725e-07
466	MKI67	1.67345	2.08143e-15	466	SARS1	-1.28036	4.48659e-16
467	ELAVL2	1.67327	2.33173e-14	467	ADM2	-1.27572	0.0018668
468	BLM	1.67307	5.0522e-13	468	ENSG00000300524	-1.27517	0.000508843
469	ENSG00000290058	1.67128	0.00011366	469	LARP1B	-1.27477	1.19263e-13
470	RCBTB2	1.67053	1.08446e-08	470	HES7	-1.27377	0.00477749
471	SGSM1	1.66685	3.38556e-05	471	TANC2	-1.27358	1.48574e-14
472	ENSG00000304364	1.66616	0.0004549	472	KMT5B	-1.27351	2.57721e-24
473	CCDC28B	1.66604	1.21722e-05	473	LINC02604	-1.27345	7.17666e-09
474	FASN	1.66549	3.94757e-18	474	TRIB3	-1.27295	1.9942e-07
475	VMO1	1.66332	0.000227859	475	UBE2V1P1	-1.27128	0.00989931
476	ENSG00000306634	1.66005	5.73036e-06	476	ASB1	-1.27002	1.28364e-30
477	YWHAH-AS1	1.6593	0.0037136	477	SRGAP1	-1.2691	9.65261e-14
478	ENSG00000265393	1.65925	0.00037506	478	UNC5B	-1.26784	0.00673298
479	ENSG00000286728	1.65864	6.7943e-10	479	NFE2L1	-1.26597	1.79612e-21
480	B3GNT7	1.65487	2.49726e-21	480	NBEA	-1.26582	2.11056e-06
481	TMEM200B	1.65351	1.92651e-12	481	ZNF662	-1.2656	0.00935581
482	TCAF2	1.65107	5.04614e-15	482	RUNX2	-1.26554	1.61208e-10
483	GRHL2-DT	1.64939	6.28101e-14	483	ENSG00000274414	-1.26512	2.98353e-08
484	CASC19	1.6471	0.00315359	484	ROR2	-1.26366	0.0105914
485	ICMT-DT	1.63556	2.09304e-07	485	TIMM23B	-1.26352	1.1106e-13
486	HNRNPM	1.63524	4.82587e-10	486	NAMPT	-1.26311	7.50158e-17
487	CD101-AS1	1.63478	0.000136482	487	RAB6B	-1.26084	1.42227e-08
488	NCAPH	1.6341	1.83784e-26	488	VLDLR-AS1	-1.25873	0.0124523
489	GDF11	1.63162	6.37127e-12	489	ENSG00000226310	-1.25873	6.18984e-05
490	ENSG00000301866	1.63117	0.000442185	490	SLC25A27	-1.25804	3.72264e-11
491	KIF18B	1.6299	3.21687e-23	491	ZNF333	-1.25421	2.16434e-06
492	FJX1	1.62971	7.0892e-26	492	SLC44A4	-1.25418	1.9208e-07
493	LPIN1	1.62871	1.93671e-27	493	MICAL1	-1.25321	1.91481e-11
494	NUDT8	1.62651	2.76445e-11	494	PGLS-DT	-1.25251	5.23988e-07
495	LBHD1	1.62609	8.04433e-07	495	BTG1	-1.25082	1.24584e-11
496	ENSG00000287114	1.62289	0.00435969	496	ENSG00000305635	-1.25021	0.000128629
497	KNL1	1.62189	7.15337e-14	497	EPB41L4A-AS1	-1.25011	1.22253e-09
498	PBK	1.62127	3.02312e-20	498	PCED1B	-1.24869	5.16485e-06
499	COL8A1	1.6202	5.37699e-13	499	ENSG00000272936	-1.24801	0.00518378
500	ENSG00000251584	1.61957	0.00368814	500	PPL	-1.24742	8.98726e-11
501	CCNF	1.61867	1.92584e-19	501	MXD1	-1.24586	1.73831e-10
502	ENSG00000287497	1.61862	0.00369516	502	RNY4P19	-1.24472	0.0125396
503	GLDC	1.61827	6.55676e-07	503	FTLP15	-1.244	0.0111515
504	FAT1	1.61779	3.2933e-12	504	FSIP1	-1.24336	2.70753e-05
505	APOBEC3F	1.61662	0.00069818	505	SNHG26	-1.24331	1.43053e-14
506	ENSG00000274825	1.61469	8.70805e-05	506	TMEM140	-1.24083	0.000190767
507	ENSG00000308082	1.61454	0.000283106	507	H4C8	-1.24059	2.0951e-11
508	GINS1	1.6129	3.02368e-18	508	HOMER2	-1.23984	1.07566e-17
509	ENSG00000286373	1.61089	5.85414e-07	509	ZFP28	-1.23947	8.93218e-06
510	ENSG00000258881	1.60595	0.000137995	510	ENSG00000288928	-1.23867	0.0123812
511	CRPPA	1.60481	4.86648e-05	511	CLDN1	-1.23851	1.84786e-13
512	SPC24	1.60393	2.31316e-18	512	SCN8A	-1.23618	7.19657e-14
513	ENSG00000253530	1.60315	0.00367647	513	ENSG00000244459	-1.2356	2.66254e-05
514	TCF19	1.6028	2.45815e-14	514	NELL2	-1.23481	0.0110553
515	RANBP1P1	1.60272	0.000973441	515	CCL22	-1.23352	0.00675739
516	CYP4X1	1.60126	6.07646e-07	516	ITGB3	-1.23258	0.00115506
517	DPF3	1.60104	1.42412e-09	517	ENSG00000298646	-1.23231	0.00489093
518	CENPE	1.59852	2.03573e-15	518	MARF1	-1.23089	3.01403e-14
519	NWD1	1.59773	1.90604e-10	519	ABCA10	-1.23024	4.79735e-06
520	HSPA1B	1.59679	2.42716e-32	520	ARHGEF5	-1.22853	6.05346e-19
521	ATRIP	1.59544	1.40283e-10	521	COG5	-1.22663	6.25261e-17
522	B4GAT1-DT	1.58884	0.00317156	522	PLEKHM1	-1.22509	8.43102e-09
523	ENSG00000287245	1.58829	4.28058e-09	523	ABI3BP	-1.22395	4.2875e-06
524	POLR2L	1.58489	5.0468e-15	524	TINCR	-1.22312	6.08356e-06
525	OAS3	1.58429	1.11388e-19	525	ENSG00000205959	-1.22277	0.0105744
526	DNA2	1.58386	1.73525e-17	526	THSD1	-1.22213	4.02795e-09
527	CCR1	1.58353	0.000223828	527	SLC22A3	-1.22189	1.83047e-09
528	CFAP161	1.58327	0.00382548	528	LINGO2	-1.22158	1.30155e-05
529	MYL10	1.58021	0.0040297	529	KRT83	-1.21811	0.00108786
530	FNDC10	1.57995	8.7004e-06	530	NTS	-1.218	0.00107812
531	CASQ2	1.57731	0.00348307	531	ZFP36	-1.21686	2.73403e-12
532	UBE2T	1.57675	6.67361e-19	532	DRC3	-1.21682	0.00740701
533	ENSG00000282885	1.57578	1.10493e-07	533	LINC02288	-1.21605	1.687e-05
534	FIRRM	1.57576	1.6225e-16	534	FICD	-1.21535	6.24233e-11
535	AFTPH-DT	1.57513	0.000378276	535	PROSER2	-1.21395	7.10303e-31
536	ESRRG	1.5746	2.37678e-09	536	ENSG00000277342	-1.21387	0.00952117
537	TOX-DT	1.573	6.01844e-11	537	DHRSX	-1.21364	0.00372479
538	PLA2G4F	1.5728	1.23419e-10	538	GOLT1A	-1.21215	2.6999e-08
539	QPRT	1.5727	0.00202459	539	MAP1B	-1.21181	6.86459e-11
540	UBE2SP2	1.57116	1.8343e-13	540	NECTIN4	-1.21088	3.01368e-09
541	SRSF3	1.56888	4.56087e-24	541	ZNF469	-1.21085	2.0427e-05
542	EBP	1.56595	2.5191e-12	542	ASMER1	-1.21013	2.7697e-11
543	MEF2C	1.56551	6.97617e-09	543	KILH	-1.20963	0.00735837
544	IFI44	1.56322	6.42892e-16	544	ERO1B	-1.20906	1.744e-05
545	TNS2	1.56229	9.20964e-16	545	LDAF1	-1.20784	1.79541e-15
546	PLA2G7	1.56216	3.27653e-14	546	ENSG00000290993	-1.20437	1.44268e-09
547	CDCA3	1.55751	1.91514e-17	547	TNFAIP3	-1.20414	6.37523e-07
548	MAGED4B	1.5573	5.17202e-05	548	MDM4	-1.20042	3.23384e-17
549	ADCY10P1	1.55628	4.52695e-06	549	LZTS3	-1.20008	9.0287e-14
550	SRRT	1.55584	1.04725e-17	550	A4GALT	-1.19939	0.000283196
551	EPN3	1.5542	3.06275e-16	551	MEIS3	-1.19763	0.00105312
552	TESHL	1.55222	7.20936e-06	552	PXK	-1.19646	8.38004e-16
553	CLEC18B	1.55022	0.00467801	553	C17orf100	-1.1964	1.9437e-05
554	MIR4280HG	1.54738	4.57614e-06	554	NR4A1	-1.19508	4.40453e-07
555	DENND2A	1.54572	4.55984e-10	555	ARID3A	-1.19426	5.81727e-08
556	HADH	1.54568	2.87337e-30	556	LINC01517	-1.19408	0.0142689
557	TONSL	1.54562	7.18858e-18	557	NUMBL	-1.19332	7.69798e-15
558	ITGB8-AS1	1.54554	2.68397e-07	558	PAWR	-1.1932	9.29802e-06
559	LMOD1	1.54338	0.00280337	559	EEF1A2	-1.19265	3.40518e-09
560	ENSG00000179066	1.54228	0.00461762	560	LINC01252	-1.19142	0.000817242
561	LINC00412	1.53972	3.2565e-07	561	LINC02405	-1.19097	1.28035e-06
562	SLC37A4	1.53884	4.23676e-42	562	SNX24	-1.18896	1.08285e-28
563	ACVRL1	1.53865	0.00350802	563	KDM6B	-1.18864	6.06609e-15
564	CDCA5	1.53857	3.2289e-15	564	TMEM268	-1.18822	1.50568e-16
565	BRCA2	1.53821	8.44802e-10	565	NBPF11	-1.18592	9.46456e-16
566	SFXN2	1.53767	3.99546e-12	566	PLEKHG1	-1.18585	1.25905e-09
567	OLFML3	1.53448	3.14275e-07	567	ENSG00000261324	-1.18574	3.80762e-08
568	SKA3	1.53339	1.53831e-12	568	HDAC5	-1.18402	7.20274e-08
569	GTSE1	1.53201	5.79271e-21	569	ENSG00000295568	-1.18315	0.00903966
570	PALM3	1.531	1.39993e-09	570	PVR	-1.18294	3.4418e-17
571	ARNT2	1.53046	3.75925e-07	571	COX6B2	-1.1825	0.00515178
572	ENSG00000273338	1.53019	9.91634e-05	572	BIRC3	-1.18008	3.8531e-11
573	KIF20B	1.53008	4.61715e-12	573	CHRFAM7A	-1.17927	0.00565515
574	TSPEAR-AS1	1.52947	0.00504442	574	NAPB	-1.17703	1.52156e-12
575	ENSG00000304314	1.52942	0.00442484	575	ENSG00000307982	-1.17533	0.000310076
576	SAPCD2	1.52919	3.02535e-17	576	RNU6ATAC18P	-1.17416	0.0112543
577	ENSG00000272825	1.52915	1.57141e-09	577	SNAI2	-1.17411	5.60057e-11
578	SNRNP25	1.52486	2.57566e-15	578	ENSG00000288530	-1.17384	0.0133148
579	MDH1B	1.52416	0.000369702	579	LAMB2	-1.17142	1.40604e-14
580	KLK10	1.52369	0.00148079	580	HSPA13	-1.16937	1.86683e-07
581	TXK	1.52262	3.69894e-07	581	ENSG00000286791	-1.16857	5.07324e-07
582	HOXA11-AS	1.52247	5.48919e-08	582	ENSG00000272079	-1.16788	5.52446e-11
583	ZNF724	1.52218	0.000639571	583	PPP1R3B	-1.16599	1.28435e-06
584	ENSG00000293224	1.51937	0.00398695	584	HOXB9	-1.16567	1.14584e-08
585	ANLN	1.51892	2.73403e-12	585	ENSG00000226824	-1.16434	7.66971e-08
586	DHCR24	1.51848	3.05958e-35	586	TAX1BP1	-1.16406	1.81061e-19
587	ENSG00000289193	1.51817	7.45163e-08	587	ZFAND1	-1.1635	2.40311e-19
588	KDM8	1.51817	5.6491e-06	588	AZI2	-1.16316	6.06844e-31
589	WDR62	1.5174	5.26702e-13	589	MOV10L1	-1.16281	0.0142734
590	ENSG00000240291	1.51635	0.0011403	590	ABTB1	-1.16225	5.98432e-06
591	H2AX	1.5163	1.75511e-13	591	SEMA4G	-1.16191	1.87051e-08
592	CENPW	1.51572	1.9956e-14	592	TMPRSS2	-1.16186	7.73648e-06
593	MICALL2	1.51473	4.72259e-21	593	ENSG00000303748	-1.16122	0.000708713
594	PRIM1	1.51235	1.85752e-22	594	ARK2C	-1.15883	3.99383e-06
595	LYPD1	1.51071	1.63111e-10	595	ENSG00000279089	-1.15798	0.000533756
596	ENSG00000253666	1.50938	0.00420376	596	GRAMD1A	-1.15683	3.41914e-09
597	LRIG1	1.5071	1.5371e-20	597	ROCK1P1	-1.15683	6.59586e-10
598	CYTH4	1.50681	1.34313e-05	598	LINC01611	-1.15674	5.61823e-07
599	FANCI	1.50669	4.44125e-21	599	ENSG00000285873	-1.15631	0.00333394
600	LPCAT1	1.50585	9.09486e-31	600	SIM2	-1.15586	3.12882e-12
601	SKP2	1.50556	7.83886e-18	601	SAT1	-1.15438	2.04193e-09
602	MAGEB17	1.50289	0.00486793	602	HKDC1	-1.1536	0.000974992
603	THOP1	1.50284	7.26068e-17	603	LAMB3	-1.15288	2.64634e-17
604	ENSG00000303511	1.50266	0.00482223	604	ITGA3	-1.15197	1.1653e-16
605	DNMT1	1.50039	3.94141e-18	605	GRID2IP	-1.15127	3.79824e-05
606	ENSG00000309859	1.49345	0.0039328	606	PARD3B	-1.1503	5.37682e-10
607	KIF11	1.49287	2.59244e-16	607	NOS1AP	-1.14954	0.0024803
608	GLP2R	1.49008	2.44051e-05	608	SLC25A36	-1.14859	1.68016e-07
609	DGAT2	1.48846	7.42555e-10	609	KYNU	-1.14787	1.30463e-07
610	MVK	1.48785	1.6063e-22	610	IL18R1	-1.14741	5.86245e-05
611	IDI1	1.48765	1.01872e-12	611	LINC01291	-1.14722	3.68132e-11
612	LINC02518	1.48245	0.00556731	612	ALDH3B1	-1.14665	3.43658e-14
613	PASK	1.47979	7.90095e-11	613	POU2F3	-1.1466	0.000359324
614	S100A9	1.47959	3.08895e-31	614	FBXL9P	-1.14655	3.9055e-05
615	ENSG00000293464	1.47731	0.00242283	615	ENSG00000297156	-1.14567	0.0171766
616	FAM43A	1.47701	6.12672e-12	616	ENSG00000291228	-1.14531	6.70302e-05
617	SLC4A11	1.47666	2.98194e-19	617	RAB3IL1	-1.14524	5.79041e-17
618	SLEAR	1.47605	5.31217e-07	618	ZFAND2A	-1.14524	4.6241e-10
619	DHFRP1	1.47481	5.17377e-11	619	TMEM40	-1.14488	2.78299e-17
620	CYP4F35P	1.47429	0.00115493	620	RNF19B	-1.14485	1.65965e-08
621	CHRNA10	1.47254	0.00533414	621	HERPUD1	-1.14372	8.07858e-14
622	IGKV1OR2-108	1.47246	0.00642057	622	LYST	-1.14371	5.00186e-05
623	ENSG00000275185	1.47236	0.00193321	623	RUSC2	-1.14299	4.54109e-16
624	NRM	1.47204	1.14725e-13	624	H2BC5	-1.14294	9.62876e-11
625	SLC27A3	1.47034	4.31827e-11	625	FYN	-1.14265	3.60299e-13
626	KHK	1.46997	4.38128e-15	626	ENSG00000303794	-1.14178	0.0173894
627	TOP2A	1.46701	8.76761e-10	627	ENSG00000273284	-1.1414	0.0122813
628	SYTL4	1.46531	1.58576e-13	628	JARID2	-1.14116	3.24336e-10
629	ENSG00000305433	1.45779	0.00599386	629	AIDAP1	-1.13944	0.000115484
630	XRCC2	1.45756	1.2125e-07	630	LINC01710	-1.13891	0.0180366
631	ENSG00000286423	1.45737	2.30345e-08	631	FGF19	-1.13709	0.00011577
632	KREMEN2	1.45663	2.12083e-05	632	ZNF277	-1.13667	2.53582e-09
633	CDT1	1.45588	3.84049e-11	633	CASP1	-1.13652	5.16485e-06
634	MAK	1.45374	0.00108475	634	ENSG00000260633	-1.13643	0.00499447
635	CLCA2	1.45268	4.66133e-05	635	HELB	-1.13621	0.000130133
636	ENSG00000296622	1.45046	0.00531099	636	ZNF25	-1.13496	1.10906e-08
637	CHSY3	1.45016	0.00327206	637	JAK1	-1.13425	7.52454e-17
638	ENSG00000287306	1.44859	0.000566335	638	CCNI	-1.1337	1.14917e-14
639	MYBL2	1.44798	2.06023e-19	639	TSPAN2	-1.13151	1.52624e-13
640	SMOC1	1.44792	2.11992e-14	640	RAB39B	-1.13089	0.00941623
641	PLEKHG4	1.44713	1.95062e-09	641	SLC45A1	-1.1302	8.28875e-07
642	ARHGEF26	1.44577	1.86932e-08	642	ENSG00000287037	-1.12967	3.38996e-07
643	PROB1	1.44425	1.14016e-07	643	DNAJC10	-1.12863	6.13216e-20
644	ALDH3B2	1.4436	2.27173e-07	644	ENSG00000286177	-1.12852	1.63697e-05
645	ADM5	1.44331	0.00079293	645	LIMA1	-1.12838	1.53477e-09
646	ENSG00000272425	1.4432	0.00533183	646	CA5B	-1.12657	3.21175e-13
647	ENSG00000310521	1.44266	6.15157e-06	647	CWH43	-1.12557	5.77738e-07
648	RFC2	1.44256	3.76688e-18	648	CDKN1C	-1.121	9.55622e-06
649	GCHFR	1.44108	4.88161e-11	649	SERHL	-1.11809	0.00675316
650	APC2	1.44077	0.000787515	650	SEL1L	-1.11521	6.30937e-12
651	BIRC5	1.4407	2.65478e-20	651	PTP4A3	-1.11507	3.31409e-08
652	MYH16	1.43963	5.35313e-08	652	RGPD3	-1.11096	0.000923045
653	SERPINB3	1.43956	0.00725773	653	CDKL2	-1.11074	1.64021e-10
654	FANCD2	1.43908	8.37034e-21	654	ENSG00000235859	-1.10683	5.74086e-06
655	STOX1	1.43797	1.34328e-07	655	GNG13	-1.10607	0.0198508
656	SHROOM2	1.43701	1.36738e-22	656	IL15RA	-1.10573	2.37166e-08
657	EWSAT1	1.43641	0.0023192	657	MAP1LC3B	-1.10373	3.3252e-22
658	TFDP1	1.43592	4.52142e-24	658	PDE2A	-1.10293	5.31213e-06
659	FGFBP3	1.43425	7.69871e-09	659	COX19	-1.10273	3.38564e-16
660	CA14	1.43374	0.00105513	660	LINC00592	-1.10257	0.00119752
661	SKAP1	1.43361	0.00107835	661	GOLGA8O	-1.10184	0.010467
662	H3C1	1.43103	0.00156289	662	ENSG00000291201	-1.10184	8.50646e-05
663	ERICD	1.42987	0.00262783	663	CDCP1	-1.10133	1.18962e-13
664	POP1	1.42917	1.25736e-09	664	RGS5	-1.10066	1.1674e-07
665	LIAT1	1.42907	0.00108475	665	CPM	-1.10035	5.05103e-15
666	CTSV	1.42777	1.65904e-12	666	SNHG1	-1.10026	7.27116e-08
667	SOWAHA	1.42722	0.00295005	667	LINC03096	-1.0989	0.00879247
668	ENSG00000244791	1.42451	0.00209094	668	ENSG00000290793	-1.09837	0.00063961
669	RECQL4	1.42356	7.64108e-18	669	LINC00623	-1.0974	8.24871e-10
670	LYPD3	1.42291	7.5118e-17	670	CXCL5	-1.09689	5.61823e-07
671	LPP-AS2	1.42079	0.00105772	671	AKT3	-1.09688	8.98002e-12
672	HMGN2P5	1.4202	1.65111e-23	672	ENSG00000291078	-1.09663	1.81985e-09
673	LINC01394	1.4193	0.00605246	673	GAB2	-1.09644	1.08523e-05
674	FLRT3	1.41844	9.37606e-06	674	TNFSF15	-1.09625	0.00186547
675	AK5	1.41841	0.00172278	675	RELN	-1.09561	1.99691e-06
676	PLPP4	1.41723	6.71701e-07	676	HAVCR2	-1.09558	0.0184027
677	ANKRD44	1.41691	9.23524e-06	677	DGKA	-1.09345	5.43036e-09
678	FAM78A	1.41675	0.00179222	678	SH3BGRL2	-1.09089	1.7768e-12
679	ENSG00000299324	1.41584	0.00763763	679	CORO2A	-1.08912	1.29908e-15
680	PRLR	1.41562	0.000236504	680	KCNH2	-1.08854	3.52989e-05
681	FABP6	1.41168	0.00753801	681	LMAN1	-1.0885	1.16663e-08
682	C21orf58	1.41152	8.51502e-13	682	HIVEP1	-1.08841	1.34989e-06
683	FAM217B	1.41101	7.76351e-10	683	KCNQ1	-1.088	7.76966e-05
684	GIRGL	1.41071	1.04511e-06	684	FCMR	-1.08707	2.10512e-19
685	RBL1	1.40983	1.8129e-09	685	ULBP1	-1.08627	0.000119576
686	BEST3	1.40923	0.00321914	686	LINC00265	-1.08311	1.84777e-08
687	AURKB	1.40852	1.57489e-17	687	FTH1P3	-1.08295	0.0124523
688	P2RY1	1.40741	0.00788154	688	TMEM91	-1.08225	0.00045476
689	PTPRG-AS1	1.40717	2.06962e-12	689	SEL1L3	-1.07979	6.3546e-09
690	PTOV1-AS2	1.40629	3.98511e-06	690	FLYWCH1	-1.07927	4.91534e-15
691	PRRT3	1.4051	2.47628e-07	691	NCOA3	-1.07617	8.65347e-10
692	SPATA33	1.40429	2.40113e-10	692	ADAM17	-1.07536	7.0008e-25
693	CENPF	1.404	4.34999e-11	693	JAZF1	-1.07471	2.17954e-11
694	FMNL1-AS1	1.40383	4.33092e-06	694	SCN3B	-1.07467	0.00507954
695	ALG10	1.40342	6.95036e-09	695	SNRK	-1.07444	1.02979e-07
696	FANCA	1.40254	7.94418e-20	696	ULK1	-1.07335	1.14285e-13
697	HSPA6	1.40195	0.000285498	697	ENSG00000223559	-1.07284	2.61142e-06
698	ZBTB46-AS2	1.40105	0.00746324	698	ENSG00000287150	-1.07272	0.0224762
699	CCN2	1.39977	1.98565e-07	699	ZNF213	-1.0714	8.25371e-09
700	APOBEC3C	1.39952	2.61077e-13	700	DUSP10	-1.07122	7.16853e-06
701	KCNAB3	1.39936	0.000178957	701	CPEB3	-1.06863	8.63522e-05
702	OAS2	1.39878	1.6387e-10	702	HOXA1	-1.06821	8.23518e-12
703	CASS4	1.39779	0.0051038	703	CCNB1IP1	-1.06814	3.43974e-09
704	PTGER2	1.39726	0.000778613	704	CHASERR	-1.06804	9.3427e-08
705	ENSG00000275812	1.39717	0.00191467	705	EPB41L5	-1.06652	3.38132e-19
706	ENSG00000300428	1.39651	6.47671e-05	706	CYLD	-1.06539	1.19655e-22
707	MEPCE	1.39518	3.21324e-05	707	ENSG00000300910	-1.06538	0.0230797
708	UPK3B	1.39397	0.000982048	708	ATOSB	-1.06423	1.06095e-14
709	LINC01588	1.39178	3.13268e-17	709	NFATC1	-1.06049	3.56918e-06
710	ARHGDIB	1.3916	8.75176e-10	710	TSC22D1	-1.0603	6.57346e-09
711	AOC3	1.39108	0.000841037	711	DGCR11	-1.06015	0.000251897
712	SAC3D1	1.38975	3.94659e-11	712	ATG14	-1.05997	8.61166e-07
713	ITGB1BP2	1.38962	0.00426423	713	FAM86B2	-1.05963	0.00474005
714	SCG2	1.38935	1.68269e-05	714	TCP11L1	-1.05933	2.63331e-11
715	ORC6	1.38897	9.53956e-19	715	ENSG00000261512	-1.05903	9.56388e-08
716	SULF2	1.38803	4.05878e-10	716	ENSG00000258682	-1.0589	0.003061
717	ENSG00000271936	1.38737	0.000151038	717	IRAK2	-1.05777	4.32294e-11
718	GSG1	1.38734	0.00258648	718	ENSG00000251131	-1.05745	0.00139476
719	RNASEH2A	1.38667	9.56857e-05	719	RECK	-1.05718	8.36556e-07
720	PRADC1	1.38647	2.41255e-16	720	ABHD4	-1.05569	1.36932e-06
721	SHCBP1	1.38581	9.94103e-16	721	SEMA3A	-1.05411	1.66854e-08
722	ENSG00000289421	1.38533	0.000971544	722	SH2D3A	-1.05364	1.68267e-13
723	SHISA3	1.38349	0.00126493	723	CCDC71L	-1.05343	1.38757e-05
724	NCAPG	1.37983	1.86634e-14	724	NR1D1	-1.05322	0.00014867
725	COL6A3	1.37972	6.794e-21	725	CYS1	-1.05178	0.000936705
726	LCTL	1.37962	0.00221599	726	FADS3	-1.05172	5.58844e-12
727	ACAP3	1.37935	1.84786e-13	727	XRRA1	-1.05087	3.74981e-10
728	PLAT	1.37871	7.5929e-13	728	FAM24B	-1.05024	4.45487e-07
729	LINC01994	1.37867	3.46341e-08	729	ENSG00000286121	-1.05002	0.0229714
730	RNF224	1.37861	0.00213783	730	PLXDC1	-1.04831	0.00484174
731	CENPX	1.37811	1.49493e-14	731	MYOSLID-AS1	-1.04777	0.00279281
732	ENSG00000258857	1.37792	3.76937e-05	732	MYADM	-1.04756	1.13037e-16
733	FAM50B	1.37789	1.23057e-11	733	TGFB1I1	-1.0463	2.39054e-11
734	MXD3	1.37743	2.40961e-07	734	ENSG00000297244	-1.0461	0.00276834
735	GPR75	1.37624	0.00578584	735	DYRK3	-1.04515	1.03348e-11
736	NEFL	1.37605	0.00557676	736	SFTPD	-1.04499	0.00219539
737	HMGN3	1.3745	7.38616e-19	737	FOSL2-AS1	-1.04497	0.000235767
738	SUNO1	1.37439	0.00352914	738	PKP1	-1.04492	1.29345e-21
739	METTL25	1.37399	2.76572e-05	739	DHRS3	-1.04453	1.81286e-08
740	LINC00885	1.37387	0.00567827	740	WASH6P	-1.04431	0.0245655
741	ENSG00000286118	1.37385	0.00600543	741	RAPGEF2	-1.04384	3.91827e-06
742	ENSG00000307191	1.37304	6.40965e-06	742	ENSG00000279878	-1.04316	0.0249449
743	CNKSR2	1.37218	6.28211e-05	743	RAP1GAP	-1.04251	5.03466e-11
744	SHQ1	1.37115	2.7641e-09	744	MEI1	-1.04241	0.0114928
745	ENSG00000296426	1.37014	0.00680181	745	ENSG00000289029	-1.04103	0.00172278
746	JPH3	1.3701	0.00607715	746	ENSG00000295359	-1.04086	0.0177825
747	NEIL3	1.36939	2.9186e-13	747	OLFM2	-1.04019	5.82885e-05
748	H2AZ1	1.36773	6.67819e-43	748	PABIR3	-1.04014	1.63649e-06
749	PYCR3	1.36503	1.03121e-08	749	LINC01748	-1.03984	2.45774e-08
750	HMGB3	1.36499	2.47877e-11	750	FAM114A1	-1.03893	1.2591e-12
751	SLFN12	1.364	0.00903169	751	FNBP1	-1.03884	3.89584e-15
752	ANXA2R-OT1	1.36268	2.01508e-10	752	JAK3	-1.03817	7.99563e-07
753	KCNIP4	1.36083	0.00855176	753	NBAS	-1.03809	2.03245e-14
754	CENPM	1.3597	1.08143e-16	754	HSPB8	-1.03792	0.0230797
755	PYGM	1.35669	0.00281311	755	ENSG00000272823	-1.03577	0.0242542
756	HTRA1	1.35652	7.82451e-07	756	KLF8	-1.03562	0.000439937
757	ANAPC15	1.35641	7.26068e-17	757	HINT3	-1.03518	1.88556e-05
758	SRSF7	1.35588	2.00685e-16	758	ENSG00000289306	-1.03475	0.021233
759	CCDC18	1.35538	8.17209e-11	759	ZDHHC11B	-1.03449	0.000500211
760	ATAD3B	1.35516	4.46332e-09	760	ENSG00000243636	-1.03422	0.0256144
761	HSPA2	1.35435	1.03974e-17	761	ENSG00000308991	-1.03269	0.0178025
762	HAS2-AS1	1.35391	1.59201e-06	762	SGTB	-1.03264	3.17145e-06
763	MEOX1	1.35174	4.804e-05	763	FRMD6	-1.03253	1.65778e-09
764	DOCK10	1.35102	9.60922e-06	764	RNF227	-1.03152	5.89332e-08
765	ZDHHC12-DT	1.34994	5.69887e-09	765	CREB3L2	-1.03004	4.88505e-10
766	PDK3	1.34951	7.20514e-21	766	MIR27B	-1.02976	0.0203225
767	EPHA1-AS1	1.34851	0.00124812	767	LINC01356	-1.02884	0.000739577
768	PYCARD	1.34771	2.8965e-07	768	MAFG	-1.02882	2.48557e-10
769	LINC00898	1.34746	0.0064058	769	NOP53	-1.0283	2.72682e-08
770	ZNF670-ZNF695	1.34708	0.00925188	770	ZNF235	-1.02795	6.63523e-06
771	GOSR2-DT	1.34601	0.00940051	771	AP3S2	-1.02652	2.55909e-18
772	DHX9	1.34513	5.06113e-14	772	MYO5B	-1.02571	3.45314e-08
773	TGM2	1.34432	5.68259e-15	773	ENSG00000279794	-1.02357	0.014964
774	ANO7	1.34379	8.88365e-07	774	KCNJ11	-1.02329	9.86798e-06
775	GALNT9-AS1	1.34136	0.00661119	775	VWDE	-1.02318	5.9337e-06
776	GNAL	1.3408	0.000981514	776	FAM221A	-1.02246	5.23455e-11
777	HAUS8	1.33953	1.14574e-14	777	TOM1L1	-1.02212	2.25352e-20
778	PIMREG	1.33902	1.0317e-15	778	PTK6	-1.02153	5.33897e-17
779	GINS3	1.33867	1.13769e-11	779	TSPAN18	-1.02056	1.51204e-05
780	RFC3	1.33863	6.45303e-18	780	TDRKH-AS1	-1.0197	1.56157e-05
781	SPTBN5	1.33747	0.000920644	781	STK24	-1.01899	4.35447e-30
782	ENSG00000234160	1.33624	0.000115412	782	TEC	-1.01806	6.04098e-08
783	ENSG00000277117	1.33579	2.90304e-07	783	DNAJC27	-1.01774	5.67429e-06
784	CCNA2	1.33528	4.00208e-10	784	TBKBP1	-1.01628	1.20955e-08
785	DCST1-AS1	1.33513	2.27219e-08	785	ZNF558	-1.01605	6.90376e-15
786	SUOX	1.33445	1.39895e-16	786	ENSG00000296368	-1.01604	0.022632
787	ANKRD63	1.33379	0.00344488	787	STX16	-1.01486	5.73135e-22
788	SIDT1	1.33354	1.09116e-06	788	SETD4	-1.01439	4.32442e-11
789	KIFC1	1.33344	8.80553e-15	789	CXCL2	-1.01368	6.87397e-06
790	RAD51	1.33269	4.15007e-09	790	ENSG00000303913	-1.01323	0.017472
791	ENSG00000274425	1.33235	9.56658e-07	791	RABL3	-1.01309	3.35899e-12
792	SPNS2	1.332	5.0026e-07	792	ZFYVE1	-1.01301	1.45817e-07
793	YLPM1	1.32902	2.11592e-17	793	RAPH1	-1.01246	4.70646e-08
794	NMU	1.32892	9.739e-08	794	WDR19	-1.01243	2.30655e-16
795	LINC01736	1.32759	0.000187529	795	SEC24D	-1.01174	9.87631e-11
796	ENDOG	1.32538	1.06952e-08	796	IRS2	-1.01031	1.62631e-12
797	UFD1-AS1	1.32453	0.000452288	797	SMG1P5	-1.01012	0.0266931
798	ENSG00000288746	1.32397	0.00461776	798	PIK3IP1	-1.00945	8.92302e-06
799	MT-CO1	1.32349	4.85872e-11	799	TGIF1	-1.00921	2.55531e-10
800	ENSG00000261211	1.32321	0.000193989	800	ACVR2B-AS1	-1.0091	0.000120307
801	LINC02721	1.32275	2.5786e-05	801	ENSG00000230074	-1.00884	0.000536034
802	OIP5	1.32251	9.11618e-13	802	SMOX	-1.00879	8.56509e-12
803	SHMT1	1.32245	7.62764e-28	803	IFFO1	-1.00814	0.014091
804	FAM13C	1.32162	0.007989	804	S1PR2	-1.00807	4.47664e-12
805	ENSG00000261693	1.32039	0.0103095	805	CSTA	-1.00776	0.0159702
806	SCARA5	1.32015	0.000182088	806	FBXL20	-1.00763	1.14807e-06
807	SMARCE1	1.31955	5.77797e-11	807	ENSG00000275234	-1.00612	7.59791e-09
808	SLC16A10	1.31929	1.21653e-05	808	PTPDC1	-1.00582	1.48134e-05
809	EPB41L2	1.31912	4.44174e-10	809	ENSG00000261613	-1.00559	0.00208323
810	MLKL	1.31863	2.37726e-08	810	KYAT3	-1.00511	6.48172e-12
811	ARRB1	1.31671	1.28306e-13	811	ENSG00000309800	-1.00495	0.0113487
812	MTA1-DT	1.31629	3.63797e-06	812	PAQR5	-1.00427	1.70689e-08
813	CENPP	1.31502	1.10242e-10	813	TIALD	-1.0039	0.0173541
814	LINC00920	1.31417	4.46097e-11	814	ZNF516	-1.0029	3.99005e-07
815	SPAG5	1.31362	8.6151e-10	815	ZNF8-ERVK3-1	-1.00245	0.016682
816	MT-TP	1.31206	0.00219067	816	WASF2	-1.00112	3.18863e-10
817	ENSG00000250899	1.31183	0.000298154	817	GIPR	-1.00111	0.000120656
818	S100A3	1.3117	0.000482138	818	SELENOM	-1.00107	3.01714e-06
819	RPP25	1.31089	3.37256e-06	819	GARS1	-1.00092	1.30161e-09
820	ITGA2B	1.3106	8.39455e-09
821	PIK3R3	1.3092	4.79692e-12
822	PGP	1.30814	3.81225e-11
823	ARMC6	1.30726	1.50568e-16
824	KIAA0586	1.30608	1.99427e-11
825	CHRNA5	1.30599	9.08123e-10
826	CHEK1	1.30442	3.73066e-17
827	LINC01151	1.30173	3.63251e-07
828	PKMYT1	1.30119	5.19828e-11
829	POLA1	1.30095	3.27115e-11
830	GARIN1A	1.30093	0.00125511
831	ENSG00000287730	1.29971	0.0101467
832	ATAD5	1.2986	7.82977e-10
833	HMGCS1	1.2978	3.51677e-08
834	CD226	1.29769	0.00819006
835	MT-TV	1.29711	0.00770518
836	ENSG00000285872	1.29511	0.000405719
837	ENSG00000278000	1.29378	0.00322904
838	LINC00324	1.29243	0.0104066
839	TEDC2	1.28893	4.56233e-07
840	MRAP-AS1	1.28654	0.00593945
841	ENSG00000277938	1.28636	0.000849034
842	BICDL1	1.28551	8.12757e-05
843	SBNO1-AS1	1.28138	0.002815
844	DDB2	1.28086	7.37514e-20
845	ENSG00000273066	1.27951	0.00494431
846	IL7	1.27793	8.65361e-05
847	ENSG00000268536	1.27792	0.00861414
848	ENSG00000249199	1.2778	0.00510558
849	ENSG00000263731	1.27717	3.49108e-05
850	CHD5	1.27715	0.000344755
851	ENSG00000251239	1.27663	0.0111492
852	TICRR	1.27635	2.82577e-11
853	NFIA	1.27555	9.01676e-11
854	SMG1P7	1.27537	0.000984013
855	KNTC1	1.27372	1.05922e-19
856	HSPE1	1.27265	3.91008e-08
857	PDE8B	1.27262	0.00422732
858	ENSG00000260978	1.27082	0.0103311
859	PLEKHD1	1.26902	0.00631181
860	APOBEC3G	1.26866	0.00753066
861	TAS1R3	1.26785	0.000166443
862	LIPT2	1.26743	1.33921e-05
863	ATAD2	1.26741	7.43139e-14
864	DNAH3	1.26683	0.0117618
865	ZNF367	1.26646	3.93217e-07
866	MICB-DT	1.26642	0.000511467
867	LY6G5C	1.26612	1.79559e-05
868	ENSG00000298376	1.26601	0.0101901
869	FAM83D	1.26402	1.06475e-09
870	ZNF326	1.26325	1.92251e-08
871	LRRC66	1.26255	0.00666712
872	ENSG00000270558	1.26247	0.00857098
873	CABLES1	1.26163	3.31908e-12
874	ENSG00000294818	1.26063	0.00105615
875	LINC01089	1.25984	7.79906e-07
876	MTCO1P12	1.25957	1.28318e-05
877	FIGNL1	1.25902	1.1547e-12
878	CLU	1.25855	3.91744e-08
879	SUV39H2	1.25774	3.81331e-14
880	PTMA	1.2577	1.83424e-18
881	LINC02090	1.25759	0.0112658
882	SYNM	1.25746	1.70691e-12
883	LINC02870	1.25742	0.00438381
884	LINC01424	1.25458	0.000838137
885	SLC25A19	1.25435	2.03566e-11
886	CENPU	1.25378	6.87504e-13
887	TAMALIN	1.25356	0.0109925
888	ENSG00000293086	1.25348	0.0125646
889	HILPDA-AS1	1.25338	0.00716393
890	LINC01232	1.25305	0.00146497
891	PRR29	1.25267	0.00079355
892	SAFB2	1.25246	1.02708e-07
893	CRISPLD1	1.25212	3.4366e-07
894	SIX2	1.25172	7.06534e-09
895	PLEKHA8P1	1.25094	1.79465e-06
896	SMIM6	1.25023	6.957e-05
897	AMH	1.25014	0.000827128
898	NEK8	1.2498	1.66836e-07
899	ENSG00000224950	1.2497	0.00202454
900	ZPLD1	1.24922	0.00336794
901	ENSG00000291133	1.24913	0.0020482
902	ENSG00000272777	1.24848	0.00293364
903	TBX3-AS1	1.24812	0.00618283
904	IFI6	1.24762	9.60988e-08
905	SLC25A10	1.24748	2.94772e-09
906	ENSG00000298132	1.24641	0.00274495
907	MMACHC	1.24621	4.46307e-11
908	HAUS3	1.24501	6.6139e-05
909	DCTPP1	1.24226	7.22164e-10
910	ENSG00000293506	1.24113	0.0108634
911	RAD51AP1	1.23939	6.9995e-19
912	FOXL1	1.23927	1.50554e-07
913	NECTIN1	1.23914	2.86882e-15
914	DHCR7	1.23896	6.67972e-12
915	FBXO5	1.23852	1.65791e-11
916	FAM111A	1.23736	8.57769e-14
917	NDST3	1.23469	0.0130322
918	ENSG00000293475	1.2344	0.00827017
919	PADI2	1.23312	0.000463948
920	RACGAP1	1.23192	1.43668e-12
921	PC	1.23189	9.39427e-16
922	ENSG00000288795	1.23163	0.0102958
923	STYXL2	1.23072	0.00936226
924	ENSG00000303136	1.23042	0.00304583
925	ADAMTS15	1.22921	1.12369e-10
926	LINC02343	1.22855	0.0125591
927	POLE	1.22823	8.02239e-17
928	PTH1R	1.22778	0.00995107
929	ENSG00000308241	1.22762	0.00535017
930	LINC03080	1.2271	0.0120319
931	SMC4	1.22699	8.33461e-15
932	ZSWIM5	1.2269	0.000107454
933	HOXA10-AS	1.22599	1.08651e-09
934	TMC1	1.22519	0.00856542
935	KIF4A	1.22511	4.25562e-12
936	CHTF18	1.22476	5.82616e-10
937	CLN6	1.22328	2.7193e-10
938	ENSG00000286507	1.22303	0.0125396
939	ENSG00000294816	1.22289	0.0109116
940	APOC1	1.22189	0.00218664
941	DOC2A	1.21953	0.000157305
942	SERPINA5	1.21893	0.0139252
943	HIVEP3	1.21849	1.96122e-16
944	SYNE2	1.21831	1.92583e-07
945	ZNF511	1.21703	6.45481e-08
946	TEX19	1.21538	0.0130849
947	CD101	1.21523	0.00999537
948	GPT	1.21493	0.0140476
949	HSP90AA1	1.21488	9.15438e-12
950	SREBF1	1.21469	4.5773e-15
951	KCNC3	1.2146	0.000118389
952	LINC00052	1.21378	0.0116634
953	ENSG00000280120	1.21357	6.59608e-06
954	DLEU2	1.21271	2.12027e-06
955	CDCA8	1.21181	6.89288e-16
956	LMNB2	1.21005	1.2905e-18
957	CAMK2N2	1.20938	0.000153488
958	SGO2	1.20861	3.8531e-11
959	LIPG	1.20783	1.68554e-11
960	CRYZL2P	1.20766	1.99277e-16
961	BHLHE41	1.20596	5.31991e-11
962	ENSG00000308375	1.20553	3.43072e-05
963	FOXRED2	1.20477	4.78589e-14
964	DDX46	1.20302	2.17715e-11
965	HMGN2	1.20198	9.59755e-15
966	ENSG00000273174	1.20158	0.00564722
967	INCENP	1.20057	1.432e-08
968	RAPGEF3	1.19931	1.84533e-05
969	SLC12A5-AS1	1.19837	3.65169e-05
970	SFXN5	1.19787	2.69829e-10
971	SMAD1	1.19727	7.09249e-08
972	HK2-DT	1.19698	0.000263455
973	DNASE1L2	1.19533	0.00482223
974	C5orf34	1.19498	3.90477e-09
975	RAD54B	1.19471	8.68353e-12
976	CST5	1.19394	0.0151261
977	LINC02915	1.19357	0.00384984
978	RAB26	1.19223	0.000346788
979	ENSG00000261167	1.19167	0.000496657
980	DND1P1	1.19081	0.00918908
981	LUM	1.18905	0.000528284
982	HSPA14	1.18798	3.99804e-09
983	MATCAP1	1.18795	9.17704e-10
984	AURKA	1.18773	7.14745e-12
985	ENSG00000244151	1.1871	0.00832552
986	ENSG00000276529	1.1855	2.43806e-05
987	CCNB1	1.18543	3.52077e-14
988	SH3TC2	1.1847	1.41696e-10
989	RTKN2	1.18468	3.58278e-16
990	SRSF2	1.18448	1.42364e-15
991	KIF2C	1.18439	2.34112e-09
992	ASPM	1.18384	2.02038e-08
993	NDC1	1.18342	1.58426e-15
994	SLF1	1.18319	3.39918e-11
995	SUV39H1	1.18271	4.53408e-19
996	CDK1	1.18265	2.14097e-09
997	ENSG00000278192	1.18229	3.33238e-05
998	ENSG00000308671	1.1814	0.0158297
999	MAD2L1	1.18074	3.90847e-11
1000	ENSG00000232110	1.18057	0.00200195
1001	ENSG00000303764	1.18015	0.0139058
1002	UBR7	1.17913	1.57959e-13
1003	HOXA13	1.17909	5.22935e-08
1004	ENSG00000286952	1.17869	0.013675
1005	HIRIP3	1.17864	2.20686e-20
1006	C9orf40	1.17784	9.71639e-13
1007	LINC01341	1.17752	0.0160552
1008	TACC3	1.17735	8.97999e-14
1009	FHOD1	1.17733	3.21837e-18
1010	ENSG00000275765	1.17588	1.88905e-05
1011	TIGAR	1.17512	0.000287371
1012	TXNDC17	1.17461	3.48985e-11
1013	GNB1L	1.17436	5.41411e-11
1014	TTN	1.17398	0.0125368
1015	ENSG00000296507	1.17384	0.0140611
1016	OSR1	1.17383	1.40608e-09
1017	EGLN3	1.1736	4.8293e-07
1018	ENSG00000286044	1.17278	0.0136453
1019	ENSG00000296737	1.17223	0.0146603
1020	ENSG00000289386	1.17009	0.0144839
1021	ERVMER34-1	1.17005	7.37592e-05
1022	RBM10	1.16943	1.08334e-17
1023	SIVA1	1.16936	2.856e-12
1024	RBM14	1.16931	3.35729e-17
1025	RANBP1	1.16843	8.98002e-12
1026	TMPO	1.16767	9.03381e-10
1027	ITGB6	1.16742	5.99778e-07
1028	PSCA	1.16673	5.35171e-05
1029	DTYMK	1.16648	7.03506e-09
1030	RGMB-AS1	1.16516	0.0077146
1031	COX16	1.16481	1.09263e-12
1032	ENSG00000309855	1.16439	0.00095306
1033	RASL10A	1.16329	0.0167237
1034	RASSF8-AS1	1.16314	1.26923e-07
1035	PKM	1.16302	9.01884e-32
1036	ATP8A2	1.1623	0.000494988
1037	SOD2-OT1	1.16153	0.0169013
1038	ENSG00000271797	1.16094	0.0140173
1039	ITGA10	1.16094	0.000165328
1040	HTRA3	1.16004	4.77131e-06
1041	MIX23P3	1.15939	0.0132293
1042	SNRPF	1.15906	6.55112e-08
1043	ARHGEF26-AS1	1.15895	0.00675163
1044	HMGN5	1.15879	7.90596e-10
1045	ENSG00000259985	1.15845	0.00471982
1046	P2RY11	1.15842	0.000553264
1047	CHKB-DT	1.15806	0.000538379
1048	LINC01275	1.15733	0.0130555
1049	CENPN	1.15647	6.66217e-14
1050	DEPTOR	1.15643	5.08692e-05
1051	LHX9	1.15638	0.00802963
1052	UFSP1	1.15616	0.00238756
1053	WDHD1	1.15615	1.33778e-11
1054	SAFB	1.15606	9.83154e-09
1055	DCAF4L1	1.15522	0.00918855
1056	STAC3	1.15507	0.0101325
1057	BHLHE40-AS1	1.15484	6.08282e-05
1058	CCDC28A-AS1	1.1538	0.00473878
1059	COL4A6	1.15325	4.4948e-06
1060	ENSG00000272563	1.15229	0.0154261
1061	DNAH2	1.15211	1.14114e-05
1062	HLF	1.15112	0.0133027
1063	SIAH2-AS1	1.15065	0.00562034
1064	ENSG00000246465	1.15048	0.0171588
1065	ENSG00000269846	1.15042	0.0134032
1066	TAGLN3	1.14937	0.0107796
1067	HAO1	1.1491	0.0140515
1068	INPP5D	1.14902	0.00942377
1069	RPL37A-DT	1.14875	0.00809672
1070	TRBV20OR9-2	1.14823	0.0176059
1071	PSD4	1.14801	8.34935e-09
1072	BFSP1	1.14795	6.72659e-06
1073	MAB21L3	1.14776	0.00790353
1074	CCDC183-AS1	1.14772	0.00345323
1075	FZD1	1.14767	0.00018306
1076	ENSG00000304149	1.14756	0.0166021
1077	ZNF488	1.14706	5.81723e-07
1078	ENSG00000260274	1.14687	0.000878021
1079	SERTAD4	1.14678	9.87841e-07
1080	PSPC1	1.14614	5.46656e-17
1081	ENSG00000287787	1.14559	0.0147453
1082	ZNF833P	1.14468	7.42747e-06
1083	ENSG00000276672	1.14403	0.000276766
1084	ENSG00000306100	1.14378	0.017142
1085	MT-TC	1.14122	0.0156914
1086	ENSG00000287566	1.14113	0.0126983
1087	KCNK7	1.1408	0.0176782
1088	KRT78	1.1406	0.0124033
1089	STIM2	1.14007	2.74075e-07
1090	CENPB	1.13973	6.97617e-09
1091	MGAT5	1.1383	6.88604e-16
1092	SCNN1A	1.13782	7.97508e-07
1093	LINC01711	1.13774	0.000144808
1094	ENSG00000251615	1.13724	0.00817209
1095	RRM1	1.13647	2.92427e-16
1096	ENSG00000302646	1.13631	0.00333047
1097	MGAT5B	1.13489	8.06298e-12
1098	CDCA2	1.13477	1.3975e-07
1099	PODXL2	1.13356	4.0556e-14
1100	PLK4	1.13352	4.68477e-08
1101	PLCB2	1.13339	0.00550125
1102	EFHB	1.13339	0.0183142
1103	NT5DC4	1.13326	0.000262803
1104	ENSG00000260855	1.13314	0.0129771
1105	ALYREF	1.13299	6.55626e-10
1106	TRDJ1	1.13259	0.0151358
1107	ENSG00000307322	1.13165	0.0168486
1108	STOX2	1.13125	0.00866515
1109	ENSG00000288908	1.13107	0.0130876
1110	CDH7	1.13001	8.4249e-06
1111	SIGLEC15	1.12977	0.00508545
1112	ENSG00000259265	1.12943	0.0185382
1113	DLGAP5	1.12903	1.10947e-06
1114	PDSS1	1.1288	3.57761e-08
1115	ENSG00000279138	1.12861	0.010959
1116	ENSG00000298080	1.12804	0.0154992
1117	HSP90AA2P	1.12804	8.46302e-06
1118	ENSG00000302621	1.12768	0.0157907
1119	ENSG00000279464	1.12684	0.00587333
1120	FKBP5	1.12577	3.29382e-12
1121	TGFBI	1.12448	0.00894623
1122	PDZD7	1.12445	0.000468355
1123	ENSG00000291101	1.1242	0.0140397
1124	INO80C	1.12412	9.94327e-08
1125	TESC	1.12394	0.0178852
1126	ENSG00000305125	1.12306	0.00121995
1127	ENSG00000279347	1.12289	0.016447
1128	DIAPH3	1.12259	2.95201e-09
1129	HNRNPA2B1	1.12213	1.16463e-22
1130	ENSG00000305760	1.12056	0.0184135
1131	TMSB15A	1.12043	0.0133027
1132	KLK6	1.11939	6.12616e-07
1133	SCFD2	1.11929	1.14191e-08
1134	DSN1	1.11922	1.82656e-19
1135	POLR3K	1.11887	3.83748e-09
1136	DNMBP	1.11873	5.50015e-07
1137	IMP3	1.11803	2.08017e-06
1138	DUSP19	1.11742	0.00144339
1139	ATP8B3	1.11719	0.003821
1140	ENSG00000307842	1.11537	0.0167963
1141	OVGP1	1.11459	1.40929e-06
1142	ENSG00000264112	1.11451	0.00432134
1143	PROCA1	1.1145	0.000233165
1144	ENSG00000289092	1.11444	0.00216941
1145	ENSG00000256894	1.11441	0.00397095
1146	ST3GAL6-AS1	1.11367	0.0116871
1147	ATF6-DT	1.11343	0.000228879
1148	ENSG00000287707	1.11308	0.0174014
1149	RFX5-AS1	1.11211	0.00535017
1150	GON7	1.11145	1.10266e-07
1151	LRRC63	1.1109	0.00399265
1152	IFITM1	1.11083	0.000761596
1153	IL34	1.11072	0.0178645
1154	LMCD1	1.11046	1.71624e-08
1155	ESPL1	1.11038	6.81744e-11
1156	ENSG00000298311	1.10978	0.0198771
1157	ENSG00000249863	1.10934	0.00856475
1158	CEP128	1.10887	2.11955e-07
1159	RNVU1-4	1.10847	0.0190025
1160	ENSG00000261840	1.10772	0.00810509
1161	ENSG00000305073	1.10717	0.0169241
1162	TRIM31-AS1	1.10553	0.000477134
1163	FASTKD1	1.10545	1.04566e-06
1164	RNF157	1.10525	2.94209e-14
1165	SGK2	1.1048	0.00194257
1166	MIR9-1HG	1.10473	0.000794357
1167	C8orf88	1.10437	0.0186412
1168	TRIP13	1.10389	5.83651e-17
1169	ENSG00000310247	1.10372	0.0196115
1170	CALML3-AS1	1.10285	0.0100167
1171	ZWILCH	1.10263	1.91282e-12
1172	KIF24	1.10041	4.38761e-09
1173	ENSG00000294057	1.10027	0.0163621
1174	ENSG00000300184	1.10004	0.020254
1175	ENSG00000263235	1.10003	0.0198344
1176	RGS3	1.09979	1.09062e-14
1177	LITATS1	1.09969	0.000473093
1178	CRIP3	1.09931	0.0111238
1179	OXR1-AS1	1.09914	0.0205292
1180	ENSG00000295904	1.09894	0.0121094
1181	ENSG00000273216	1.09831	0.0202951
1182	ENSG00000232124	1.09824	0.00278103
1183	PIGM	1.09671	4.45995e-07
1184	PCSEAT	1.09666	0.0133148
1185	FLJ12825	1.09656	0.00238011
1186	PBX1	1.09639	9.82408e-07
1187	ENSG00000298837	1.0951	0.0158956
1188	SNRPG	1.09489	8.78015e-08
1189	DYNC2I2	1.0947	1.50303e-16
1190	TEDC1	1.0945	2.26139e-07
1191	ENSG00000273893	1.09449	0.000807332
1192	PARP1	1.0943	8.77806e-16
1193	LINC01132	1.09351	0.0168681
1194	TENM2-AS1	1.09306	0.0178136
1195	ERCC6L2-AS1	1.09291	9.62316e-07
1196	SLC27A2	1.09211	0.000340556
1197	RFC5	1.092	4.34999e-11
1198	RNU4ATAC	1.09128	0.0200695
1199	NUDT1	1.09106	1.14191e-08
1200	CIP2A	1.0909	2.88995e-08
1201	TMEM191C	1.09074	0.011471
1202	ENTPD1-AS1	1.09065	3.07841e-05
1203	SLC12A2	1.09032	1.97068e-06
1204	ARNILA	1.09002	0.0168885
1205	FDXACB1	1.08928	0.000105343
1206	ENSG00000272829	1.08904	0.00442344
1207	SNTB2	1.08872	2.20757e-09
1208	MAP1A	1.08862	0.000141604
1209	GBX2	1.08829	0.00517742
1210	LBX2-AS1	1.08811	0.00530865
1211	RHOBTB2	1.08647	8.59394e-08
1212	LRRC4B	1.08579	0.0136687
1213	ITGB8	1.08572	1.2601e-05
1214	SLC9A2	1.08537	4.42089e-06
1215	RP1	1.08438	6.71483e-07
1216	FANCM	1.084	8.25577e-10
1217	KCNK3	1.08378	0.0157851
1218	MMAB	1.08352	2.21191e-10
1219	ENSG00000300341	1.08323	0.00344744
1220	TENM4	1.08301	2.97818e-05
1221	XRCC3	1.083	1.23745e-14
1222	EXOSC6	1.08263	1.20119e-12
1223	NCF4	1.08236	0.00659823
1224	BRCA1	1.08181	2.63541e-07
1225	ZBTB12	1.08127	1.01688e-08
1226	ENSG00000293276	1.08118	0.0162698
1227	ZGRF1	1.08081	7.52893e-08
1228	LHX2	1.08073	0.000347798
1229	PRMT5-DT	1.08071	0.0201815
1230	SLC16A13	1.08037	0.00150102
1231	SPINK13	1.08034	0.0190137
1232	ADRA1D	1.08021	9.19009e-05
1233	CYP2J2	1.08003	0.00191811
1234	USP13	1.07912	7.00034e-13
1235	VANGL1	1.07848	9.26647e-10
1236	MCM8	1.07812	4.78816e-09
1237	MTFP1	1.07802	1.73011e-06
1238	SQLE	1.07743	1.32239e-07
1239	ENSG00000259925	1.07648	0.0210119
1240	ENSG00000286705	1.0761	0.0213115
1241	ENSG00000294107	1.07577	0.0103311
1242	PEX11A	1.07505	2.80853e-05
1243	HOXA10	1.07428	9.17704e-10
1244	ENSG00000293310	1.07414	0.000656462
1245	NCAPD3	1.07411	2.43231e-14
1246	ENSG00000290121	1.07405	0.0125177
1247	ENSG00000279827	1.07366	0.021661
1248	ENSG00000268798	1.07342	0.00576298
1249	IRF2BP1	1.07311	1.73703e-05
1250	PREP	1.07243	6.90963e-24
1251	MANSC1	1.07231	3.00454e-08
1252	VAX2	1.07212	0.0204797
1253	ENSG00000278017	1.07199	0.0207697
1254	ENSG00000275025	1.07162	0.0225456
1255	RMI1	1.07114	2.09521e-07
1256	WRAP53	1.0705	5.9788e-09
1257	KITLG	1.07034	0.00064469
1258	DNAJA1	1.06998	1.0613e-07
1259	GBA2	1.06938	5.28234e-08
1260	ENSG00000260136	1.06919	0.000357424
1261	ENSG00000298995	1.06892	0.0196662
1262	MT-CO2	1.06853	6.82668e-06
1263	MAP7-AS1	1.06831	0.0011403
1264	LYNX1	1.06792	0.000713645
1265	ENSG00000295745	1.06785	0.0221678
1266	NCAPD2	1.06764	2.02066e-08
1267	ENSG00000231769	1.06749	0.0218706
1268	FAM222A-AS1	1.06723	3.96872e-06
1269	LINC01561	1.06685	0.0196611
1270	POLH	1.06671	2.15106e-12
1271	HOXA11	1.06668	1.88775e-12
1272	SNRPD1	1.06664	5.00547e-10
1273	ENSG00000295724	1.06626	0.00368289
1274	HLA-DMB	1.06615	0.0227989
1275	PGAM4	1.06588	2.08232e-07
1276	B4GALT1-AS1	1.06576	0.0175864
1277	ENSG00000295911	1.06456	5.56613e-05
1278	NECAB1	1.06434	0.0225047
1279	MPZL2	1.0643	2.38981e-09
1280	MT-TT	1.06404	0.0042499
1281	GEMIN6	1.06386	9.89388e-08
1282	ENSG00000299534	1.06343	0.00191696
1283	LEO1	1.06323	8.96515e-12
1284	ACTRT3	1.06251	0.00182528
1285	ZC3H4	1.06247	4.90134e-05
1286	DNM1	1.06192	9.34735e-08
1287	ENSG00000289850	1.0615	2.21837e-06
1288	THAP10	1.06041	5.365e-05
1289	AADACP1	1.06036	0.0226657
1290	FUS	1.06023	1.02941e-14
1291	ANO2	1.06009	0.000278784
1292	PDE4D	1.05889	0.000150276
1293	HSD17B7	1.0579	2.47062e-10
1294	LINC01204	1.05777	0.0186866
1295	PLLP	1.05756	0.00146948
1296	MTHFD1	1.05716	1.59281e-14
1297	NRXN3	1.05711	0.0138723
1298	CYGB	1.05681	0.00570786
1299	ANKRD20A5P	1.05643	0.000343786
1300	ZBED5-AS1	1.05633	1.54e-11
1301	SMC2	1.05602	5.93021e-11
1302	CHI3L2	1.05586	0.00202429
1303	TP73	1.05544	0.000269195
1304	BCYRN1	1.05483	0.00085234
1305	CAV1	1.05478	4.48459e-09
1306	ART3	1.05338	0.00952245
1307	TRIB2	1.05307	7.95517e-16
1308	RIC8B	1.053	2.32313e-07
1309	KLRG1	1.05286	0.0225277
1310	PRSS12	1.05279	2.25627e-05
1311	SYTL2	1.05259	2.24952e-09
1312	CLDND2	1.05237	0.00379772
1313	SLC14A1	1.05173	0.013595
1314	NUF2	1.05155	2.60807e-08
1315	GAS2L1	1.05133	3.19611e-11
1316	S100A1	1.05085	0.0161692
1317	HMGCR	1.05064	7.18484e-08
1318	KPNA2	1.04998	1.05056e-11
1319	ENSG00000308091	1.04989	0.00955451
1320	TOR3A	1.04959	1.37374e-13
1321	WFIKKN1	1.04945	0.0134465
1322	ENSG00000298945	1.04929	8.95266e-05
1323	ENSG00000289361	1.0489	0.0197524
1324	REXO5	1.04879	3.05736e-09
1325	SCARA3	1.04816	2.34109e-07
1326	ENSG00000307857	1.04794	0.00317156
1327	EME1	1.04786	7.20245e-17
1328	TPI1P2	1.04564	0.00370369
1329	CENPO	1.04547	4.3974e-07
1330	CHDH	1.04513	1.23206e-06
1331	TRMU	1.04495	4.82264e-09
1332	GPA33	1.0444	0.00821268
1333	ENSG00000261804	1.04436	0.00339793
1334	TMSB4XP6	1.04382	0.000207397
1335	ENSG00000308337	1.04334	0.00184396
1336	CDC6	1.04281	4.62908e-08
1337	C2CD4D-AS1	1.04264	0.00726361
1338	IKBKE	1.04262	2.78199e-06
1339	KIF22	1.0423	3.56528e-11
1340	SEPTIN4	1.04182	0.0250103
1341	CBX8	1.04171	1.08002e-08
1342	HMGB2	1.0405	1.68792e-11
1343	ICAM2	1.04013	0.0188938
1344	TMEM201	1.04008	7.29828e-07
1345	KIRREL3	1.03929	0.0252444
1346	LINC00632	1.03924	1.00098e-09
1347	LRR1	1.0388	2.44146e-07
1348	ENSG00000230107	1.0386	0.0238263
1349	LIN9	1.03783	8.68642e-16
1350	ENSG00000289727	1.03781	0.0109172
1351	CEP78	1.03777	3.1394e-08
1352	H2BC13	1.03747	0.0175512
1353	CHAF1B	1.03647	6.16009e-09
1354	FNTB	1.0348	1.3318e-12
1355	PPFIA4	1.0344	0.0123086
1356	HEXIM2	1.03365	2.31517e-08
1357	ACP3	1.03334	0.0115285
1358	PSRC1	1.03291	7.87362e-06
1359	CASTOR2	1.03274	4.28024e-15
1360	ENSG00000287575	1.03202	0.0179656
1361	ENSG00000289916	1.03194	0.0187699
1362	ENSG00000295050	1.03128	0.0151758
1363	MKRN2OS	1.03058	6.65171e-09
1364	MMP9	1.02788	7.17133e-05
1365	POP5	1.02749	1.225e-07
1366	TIMELESS	1.02706	1.15311e-17
1367	ENSG00000307929	1.02701	0.0246656
1368	ADAM11	1.02646	2.35836e-05
1369	COQ3	1.02575	7.13951e-11
1370	BEX1	1.02575	6.17262e-07
1371	REP15	1.02568	0.0256702
1372	DPH6-DT	1.02512	0.00921256
1373	OSGEPL1-AS1	1.02463	0.0201123
1374	LYRM4-AS1	1.02456	0.000806351
1375	GGCT	1.02437	1.18568e-06
1376	ENSG00000298484	1.02325	0.0251654
1377	CD44-DT	1.02315	0.0138124
1378	CHD4	1.0225	4.40288e-08
1379	PRKDC	1.0223	2.3832e-09
1380	S1PR3	1.02149	2.49768e-06
1381	CSRNP3	1.02147	0.00221036
1382	ENSG00000304529	1.02141	0.0175901
1383	ENSG00000275484	1.02108	0.00896129
1384	SMILR	1.02103	0.0212784
1385	THNSL1	1.02071	1.44715e-07
1386	NIPAL1	1.02018	0.000738923
1387	BORA	1.02007	9.64392e-08
1388	ENSG00000289338	1.01988	0.026947
1389	IL17RE	1.01983	4.15497e-06
1390	ENSG00000254632	1.01972	0.0268106
1391	HOXB13	1.01851	9.56599e-08
1392	ENSG00000303740	1.01839	0.0270761
1393	ALDH7A1	1.01805	8.43433e-11
1394	ENSG00000298862	1.01795	0.00335298
1395	SFRP1	1.01793	0.0211113
1396	MMP16	1.01707	9.52856e-05
1397	ABHD11	1.017	5.52446e-11
1398	ENSG00000251259	1.01607	0.0186956
1399	FDFT1	1.01566	1.54899e-08
1400	ROM1	1.01554	1.3434e-05
1401	ENSAP2	1.01529	1.32591e-05
1402	SKA2	1.0137	2.50739e-14
1403	SEPSECS-AS1	1.01365	0.000920644
1404	CPA5	1.0136	0.0252853
1405	GEN1	1.01279	1.18186e-06
1406	NUDT15	1.01244	6.70291e-13
1407	ENSG00000273027	1.01241	0.0205402
1408	ABCB9	1.01138	1.38335e-14
1409	ROPN1L	1.0112	0.000676043
1410	EME2	1.01096	0.00013748
1411	KRT6B	1.00952	0.00873719
1412	SNRPGP10	1.0095	0.00129237
1413	NCOR2	1.00943	8.81462e-13
1414	LRRC20	1.00866	5.61262e-11
1415	MVD	1.00856	6.71483e-07
1416	C10orf143	1.00845	0.00911233
1417	POC1A	1.0071	4.52342e-16
1418	ENSG00000273226	1.00689	0.0210945
1419	FCGR2A	1.00684	0.0121146
1420	S100A5	1.0064	9.3677e-05
1421	RAG1	1.00622	0.00374089
1422	LRG1	1.00609	7.36247e-06
1423	CACYBP	1.0058	9.85249e-10
1424	KCNJ15	1.00473	0.00853282
1425	UBE2S	1.00468	1.71311e-07
1426	MCOLN2	1.00453	5.31574e-08
1427	FDPS	1.00414	5.33885e-14
1428	NYNRIN	1.00405	1.32199e-10
1429	RBM4B	1.00398	5.0932e-08
1430	ENSG00000275734	1.00377	0.00605654
1431	ZNF92	1.00375	4.35674e-06
1432	CCDST	1.00271	0.000578496
1433	ELP6	1.00266	1.11358e-13
1434	ZBTB8B	1.00237	3.92377e-05
1435	CFAP119	1.0022	0.000860723
1436	RAD54L	1.00213	7.98716e-14
1437	LINC02067	1.00139	0.00531867
1438	ENSG00000273156	1.0012	0.00688043
1439	VASH1	1.00109	4.24978e-05

## Sheet: DU145 CTR vs DU145 ONC212
Downregulated genes in ONC212-treated DU145 cells				Upregulated genes in ONC212-treated DU145 cells
#	Genes	log₂ fold change	Adjusted p-value	#	Genes	log₂ fold change	Adjusted p-value		Positive log₂ fold change indicates higher expression in control relative to treatment
1	APLN	5.35844	1.18576e-41	1	CENPNP1	-5.30434	2.95994e-12		Negative log₂ fold change indicates higher expression in treatment relative to control
2	MAB21L4	5.12412	2.17591e-19	2	ENSG00000301102	-4.8999	4.50717e-10
3	MAP2K6	5.05516	1.1269e-36	3	DMGDH	-4.33847	7.65742e-34
4	PALMD	4.81224	1.47533e-15	4	CLEC12B	-4.03004	1.9745e-07
5	FABP4	4.70262	6.95484e-13	5	ENSG00000307465	-3.91261	7.84407e-06
6	ENSG00000289609	4.65089	1.02322e-19	6	KLHDC7B	-3.80671	1.80904e-11
7	SERPIND1	4.58766	1.22593e-22	7	GDF15	-3.68258	2.10341e-15
8	HAS3	4.3187	1.30429e-51	8	MT-TW	-3.47776	3.68169e-16
9	RGS2	4.18096	8.9529e-33	9	MT-TK	-3.35408	5.41712e-06
10	PADI3	4.10792	4.10382e-11	10	S100P	-3.34323	2.54773e-10
11	ADORA1	3.9654	1.68321e-18	11	IL24	-3.24757	3.16669e-68
12	COL2A1	3.79838	1.28671e-08	12	IL1RL1	-3.24629	1.39652e-41
13	FAM111B	3.7941	9.6755e-15	13	THSD7A	-3.20135	2.5138e-10
14	RASL11A	3.77977	8.24369e-22	14	DACT1	-3.09024	2.18353e-29
15	PCDH18	3.68518	6.15447e-11	15	IL20RB	-3.06018	2.16637e-16
16	ENSG00000279806	3.68514	2.75402e-08	16	NGF	-3.0414	5.93703e-24
17	ENSG00000240497	3.637	4.39342e-09	17	STEAP1B-AS1	-3.02149	4.62624e-23
18	TRAC	3.5828	1.13174e-05	18	BGN	-2.96488	1.03632e-16
19	ENSG00000294187	3.56162	1.4155e-09	19	ENSG00000285698	-2.96145	9.80364e-05
20	MYB	3.55487	1.61586e-08	20	IL20	-2.88024	7.97861e-05
21	MSMP	3.50034	1.08966e-18	21	ENSG00000299331	-2.86176	5.43763e-09
22	TNS4	3.39745	2.35916e-25	22	ENSG00000304009	-2.81705	6.19458e-09
23	ENSG00000287064	3.39456	9.3563e-09	23	OSCAR	-2.80021	2.52953e-14
24	E2F2	3.37637	3.10758e-22	24	ENSG00000309309	-2.7818	2.22522e-07
25	TRDC	3.35968	3.10243e-13	25	GATA6-AS1	-2.74251	1.29242e-06
26	LINC02672	3.35774	3.80483e-07	26	CYP1B1	-2.72934	1.27655e-28
27	ATP6V0A4	3.34708	8.75002e-17	27	NAP1L4P1	-2.70207	2.05945e-08
28	MANSC4	3.33002	1.86945e-55	28	CMKLR2	-2.69432	3.11695e-06
29	ENSG00000303770	3.28552	1.3106e-05	29	STK32A	-2.69091	4.6558e-25
30	SH3PXD2A-AS1	3.27047	2.235e-20	30	LINC02889	-2.67349	1.00304e-09
31	ACOX2	3.21257	3.04765e-65	31	GATA6	-2.64675	3.29715e-34
32	ENSG00000289093	3.19391	3.75541e-07	32	NEURL1	-2.64474	4.40892e-08
33	ENSG00000266088	3.15537	2.91377e-08	33	IL6	-2.64271	1.98382e-09
34	ENSG00000289847	3.1499	6.9077e-06	34	ENSG00000289138	-2.63279	7.04458e-06
35	PHACTR3	3.09712	3.71022e-42	35	BMP3	-2.62841	3.47835e-07
36	ENSG00000288009	3.07396	7.66011e-05	36	SYNE3	-2.62791	2.23685e-22
37	RIBC2	3.06547	2.94689e-07	37	ENSG00000287287	-2.62554	9.1711e-07
38	ANKRD2	3.06215	5.23786e-11	38	LURAP1L	-2.61472	2.81082e-30
39	GINS2	3.02643	1.63858e-27	39	PPP1R15A	-2.61006	5.685e-36
40	FAIM2	3.01941	6.41859e-05	40	ARG2	-2.58159	9.9964e-29
41	LINC03095	3.0154	2.90263e-08	41	STX11	-2.55992	2.25175e-16
42	SPARC	2.99103	6.44222e-08	42	CLGN	-2.53451	4.06272e-36
43	AQP5-AS1	2.94803	8.14894e-05	43	CREBRF	-2.53144	5.72547e-07
44	PECAM1	2.94234	3.71291e-14	44	ENSG00000309250	-2.52317	1.23622e-05
45	ENSG00000308820	2.89996	5.16743e-05	45	ENSG00000305920	-2.50797	6.76792e-05
46	ENSG00000260328	2.89577	1.21939e-11	46	ENSG00000299445	-2.46795	0.000299905
47	ENSG00000289963	2.89309	4.54191e-11	47	LINC01828	-2.46716	1.51768e-05
48	CA12	2.88049	5.55052e-09	48	BHLHA15	-2.45664	2.14281e-59
49	NUDT19-DT	2.87809	2.11691e-11	49	PIM1	-2.4548	1.38634e-07
50	CNIH2	2.85875	1.88263e-06	50	MT-RNR2	-2.41182	3.08115e-46
51	LINC02701	2.85275	5.30089e-12	51	KLF15	-2.40886	0.000366601
52	CENATAC-DT	2.83448	5.16558e-08	52	LYPLAL1-DT	-2.40123	5.37232e-33
53	ENSG00000261335	2.83429	5.90327e-05	53	FGF2	-2.39732	4.22621e-25
54	BRINP2	2.81936	1.16408e-16	54	ENSG00000276337	-2.39217	7.1631e-05
55	LFNG	2.81505	5.09407e-27	55	ENSG00000288928	-2.33913	0.000290565
56	CCNE2	2.80355	1.40781e-10	56	RGS4	-2.33382	1.76123e-18
57	NDP	2.78362	0.000137567	57	MT-TI	-2.32978	8.79134e-07
58	GRPR	2.78034	4.55967e-10	58	CD55	-2.32907	3.86368e-31
59	PCNA	2.77948	2.57726e-32	59	IL1A	-2.32032	7.84297e-11
60	MCM3	2.75727	6.52357e-31	60	NIHCOLE	-2.30157	3.51046e-05
61	KRTAP3-1	2.75168	1.49647e-10	61	WNT4	-2.29485	5.78193e-13
62	CDSN	2.74383	5.3979e-08	62	CPEB2	-2.27938	1.25273e-13
63	LINC01721	2.72686	9.11063e-12	63	ERRFI1	-2.26457	1.05896e-17
64	PRR5L	2.7235	1.39652e-41	64	ENSG00000270933	-2.25873	2.08974e-05
65	DPF1	2.72234	9.71031e-13	65	YPEL2	-2.25163	6.88571e-11
66	SORL1-AS1	2.69266	3.13851e-05	66	ENSG00000293060	-2.25001	1.4948e-08
67	GASAL1	2.68061	1.98706e-10	67	LRP1B	-2.24964	6.69373e-05
68	ORC1	2.67776	3.31382e-20	68	ASNS	-2.23061	8.46183e-07
69	MANCR	2.67302	1.68674e-38	69	ENSG00000293669	-2.21281	7.88084e-10
70	LINC00326	2.66939	7.50273e-09	70	ERN1	-2.21136	3.10758e-22
71	NRGN	2.66363	4.84055e-20	71	L3MBTL2-AS1	-2.20617	0.000614003
72	ASB9	2.66085	2.83115e-29	72	NATD1	-2.20116	2.2423e-10
73	TMPO-AS1	2.65753	8.43879e-27	73	LINC-PINT	-2.19929	2.30701e-05
74	LINC01963	2.65558	9.45108e-12	74	GABARAPL1	-2.19214	5.22026e-25
75	NOX5	2.61458	2.99265e-10	75	ENSG00000278840	-2.19087	0.000618023
76	TMT1A	2.61207	2.32583e-14	76	ENSG00000276248	-2.18134	2.31671e-10
77	DHRS2	2.61177	1.8349e-21	77	CBS	-2.17782	7.21068e-09
78	ENSG00000298235	2.60368	1.02554e-15	78	NMRAL2P	-2.17187	2.98331e-07
79	HRCT1	2.60002	2.65152e-07	79	OSTN	-2.16699	0.000524193
80	ADAMTS3	2.58847	4.45327e-31	80	ENSG00000297409	-2.16637	1.98285e-08
81	ENSG00000251361	2.5745	1.10281e-12	81	ENSG00000307703	-2.16119	2.56307e-09
82	PLCXD3	2.57347	1.19914e-14	82	PAPPA2	-2.15731	7.42081e-05
83	UHRF1	2.57216	2.12681e-19	83	EDNRA	-2.15703	3.27738e-18
84	PLXNA4	2.56958	7.93334e-09	84	DLC1	-2.15226	2.07927e-28
85	DOK3	2.56213	6.58086e-07	85	TCP11L2	-2.14892	2.11769e-05
86	CEMIP	2.55021	1.36514e-11	86	SPX	-2.13895	1.1116e-09
87	OLFML2B	2.52365	3.00499e-06	87	SLC22A15	-2.11556	2.37094e-26
88	SPDEF	2.52298	1.64563e-36	88	MMP13	-2.11204	1.78957e-10
89	PCSK9	2.51801	4.52931e-16	89	MT-RNR1	-2.10626	1.44484e-34
90	FAM222A	2.51709	1.08524e-10	90	RBM24	-2.10542	3.7881e-18
91	PADI1	2.51464	1.79857e-12	91	JMY	-2.09716	2.44486e-13
92	ENHO	2.4892	1.51639e-08	92	RPLP0P2	-2.08929	2.12026e-08
93	MCM10	2.46888	2.52953e-14	93	CFAP69	-2.08388	3.56092e-18
94	ENSG00000261253	2.46188	1.33047e-11	94	ENSG00000272158	-2.07963	0.000119983
95	PROM2	2.45765	9.84848e-61	95	RBCK1	-2.07658	8.68144e-23
96	PDE4B	2.45448	7.23295e-09	96	DDIT3	-2.07485	3.78919e-15
97	ENSG00000307544	2.45287	4.94824e-05	97	NIBAN1	-2.06812	6.70706e-16
98	SLC7A8	2.45211	1.01053e-08	98	NEAT1	-2.06266	2.46717e-16
99	CDKN2C	2.44846	3.56489e-30	99	TCIM	-2.05579	6.07327e-05
100	EPHB1	2.44559	2.8495e-06	100	NECAB2	-2.05036	2.1681e-06
101	ENSG00000305251	2.44498	4.48732e-05	101	KLF7	-2.03369	8.2685e-19
102	ICMT-DT	2.44157	1.57691e-09	102	ENSG00000307288	-2.02827	0.000139682
103	LRRC45	2.43518	5.35257e-18	103	GPCPD1	-2.02341	3.16669e-68
104	LMNB1	2.43516	1.86461e-29	104	PTPRH	-2.01374	1.00901e-09
105	ENSG00000296467	2.43295	0.000277394	105	ENSG00000289901	-2.0126	3.01885e-07
106	FZD4	2.428	2.46389e-19	106	SPIRE1	-2.00968	1.3498e-27
107	ENSG00000260279	2.42763	2.8457e-05	107	SYNGR3	-1.9957	1.94154e-12
108	IGFBP5	2.42485	1.00648e-15	108	PRKG2	-1.99154	1.22427e-18
109	MGP	2.42304	1.32299e-09	109	DNAJC19P5	-1.99123	0.000867619
110	MYH15	2.42151	6.99089e-09	110	H3C4	-1.98837	1.64723e-05
111	LASTR	2.42115	2.61237e-19	111	MTURN	-1.97181	8.96018e-28
112	LINC01940	2.41961	2.73114e-07	112	FAM167A	-1.95894	4.91261e-12
113	SOSTDC1	2.40618	5.90739e-12	113	UGCG	-1.9571	1.69821e-24
114	ENSG00000306776	2.40298	0.000181073	114	WIPI1	-1.9551	4.61924e-18
115	SEMA3G	2.39824	2.05815e-06	115	LINC01564	-1.95127	0.000367309
116	ENSG00000275393	2.39442	6.16015e-05	116	AMIGO2	-1.94875	3.40334e-15
117	FZD8	2.38928	4.2487e-31	117	ARHGEF10	-1.94169	0.000255803
118	ENSG00000255750	2.38759	6.062e-05	118	UPP1	-1.93249	9.20936e-30
119	DIRC3	2.38664	1.48873e-05	119	CCPG1	-1.93182	5.37308e-14
120	ENSG00000293338	2.37721	0.000158749	120	N4BP2L1	-1.92925	1.23281e-09
121	FGFBP1	2.37374	4.29694e-37	121	FTH1P11	-1.92774	2.91035e-09
122	GNA14	2.36826	4.05451e-10	122	AKAP12	-1.92553	1.8448e-16
123	SCAT8	2.3637	8.19248e-15	123	FGD4	-1.91577	1.25521e-19
124	LINC00261	2.35545	1.09256e-09	124	PRPH	-1.91403	7.32121e-10
125	E2F8	2.35417	3.69101e-15	125	PDGFA	-1.90953	5.14067e-21
126	SOX2	2.35297	6.61378e-07	126	ENSG00000198580	-1.90637	0.000796843
127	MYLK2	2.35225	9.2081e-05	127	RBMS3	-1.90601	9.83677e-20
128	IGSF10	2.34821	1.31879e-05	128	SUN3	-1.90197	1.03288e-09
129	MTARC1	2.3467	1.0072e-17	129	IGDCC4	-1.88836	1.21072e-10
130	MIR3681HG	2.3395	0.000195734	130	ERICH2	-1.88589	9.0712e-37
131	HMGB1P1	2.3375	2.03037e-12	131	KLHL24	-1.88251	9.42655e-06
132	STC1	2.31526	2.57298e-09	132	TCEA1	-1.86973	1.79028e-27
133	HPGD	2.31164	2.61671e-06	133	GAS5	-1.85446	1.02437e-14
134	PPP1R1B	2.30828	3.09112e-10	134	FTH1P2	-1.85266	6.43839e-15
135	LINC02236	2.30508	1.40688e-05	135	ZNF460	-1.85172	4.25109e-10
136	TCN1	2.28647	3.32389e-16	136	SNHG8	-1.84919	1.38181e-17
137	TENT5C	2.2827	5.47585e-19	137	KDM7A	-1.8424	2.7431e-11
138	CLSPN	2.27495	2.69662e-12	138	HIF1A-AS3	-1.81437	1.61845e-23
139	PSTPIP2	2.27291	0.000446419	139	LINC02887	-1.814	0.000569933
140	ENSG00000301105	2.26317	1.2434e-08	140	SERPING1	-1.81299	0.00149837
141	ATL1	2.25678	5.98653e-26	141	FTH1	-1.81159	5.56202e-16
142	KIAA1755	2.25617	6.43142e-05	142	TLCD4-RWDD3	-1.80861	0.000332208
143	ENSG00000290922	2.25292	2.44234e-12	143	ENSG00000291147	-1.79402	3.53718e-13
144	DNM3	2.2522	1.73108e-08	144	ARHGEF18-AS1	-1.79191	0.00137599
145	CA9	2.25038	6.92744e-05	145	RND3	-1.78867	4.79124e-64
146	TMT1B	2.24973	3.94361e-20	146	ENSG00000269906	-1.78489	1.86144e-07
147	AMH	2.24478	5.03174e-06	147	GTPBP2	-1.78317	9.93046e-21
148	MCM4	2.24137	5.33463e-27	148	DNAJB9	-1.78058	1.92675e-18
149	SHC4	2.22635	1.72526e-05	149	TNFSF18	-1.77123	0.00157557
150	TBXAS1	2.22459	8.26827e-24	150	ENSG00000261270	-1.77117	0.00111165
151	ENSG00000300168	2.22387	1.46895e-05	151	PEAR1	-1.76798	4.32411e-19
152	ITGB2-AS1	2.22296	5.23795e-09	152	IL13RA2	-1.76028	5.3663e-08
153	E2F1	2.2169	4.63262e-23	153	NPIPB2	-1.75737	1.20854e-06
154	ENSG00000256663	2.20116	1.87599e-09	154	AMOTL2	-1.75192	5.5592e-16
155	GRAMD2A	2.19941	0.000237612	155	NDUFA4L2	-1.75167	2.76018e-07
156	KDM8	2.1942	1.24882e-07	156	SYT1	-1.7512	1.12597e-17
157	IFIT1	2.19379	4.48076e-25	157	ENSG00000279089	-1.74883	3.86638e-06
158	SPATA12	2.19167	3.52336e-07	158	AKNA	-1.74814	3.11948e-13
159	NTRK2	2.18604	0.000534519	159	FTH1P8	-1.74546	4.02196e-09
160	ENPP3	2.17942	0.000659737	160	HMGN1P1	-1.74249	0.00194842
161	ASF1B	2.17673	4.83385e-30	161	CBLB	-1.74054	1.58763e-14
162	ENSG00000275632	2.17051	8.74216e-08	162	ALMS1-IT1	-1.73883	2.28344e-05
163	LY6K	2.16448	2.34883e-07	163	ENSG00000280219	-1.7377	0.000514554
164	CHRNA1	2.15102	9.80272e-16	164	RNF39	-1.7328	5.39259e-16
165	TYMS	2.14921	1.40786e-25	165	HDAC9	-1.73103	1.8233e-11
166	CAPN8	2.14824	1.08262e-09	166	MXI1	-1.7282	1.12733e-16
167	SELL	2.14647	5.42202e-14	167	TMEM178A	-1.72709	0.000137182
168	ENSG00000304364	2.13816	0.000367661	168	ACAD11	-1.72607	2.9161e-06
169	ABTB3	2.13447	6.092e-12	169	PARP8	-1.72606	2.06808e-16
170	BRME1	2.13006	3.84259e-16	170	ZNF385C	-1.72341	2.73783e-07
171	SPTLC3	2.12369	3.98779e-12	171	LCN2	-1.71852	1.61663e-26
172	ENSG00000290058	2.11597	3.67671e-05	172	PDP1	-1.71557	1.11646e-15
173	ENSG00000223612	2.11488	0.000256061	173	RGPD6	-1.7114	8.50824e-05
174	ENSG00000260274	2.10988	1.9023e-06	174	RNY4P19	-1.71057	0.00229438
175	ENSG00000304236	2.10896	0.000431864	175	PCAT6	-1.70985	2.64584e-07
176	MCM2	2.10705	1.81724e-30	176	HEG1	-1.70974	3.20163e-19
177	ACTG1P25	2.10468	1.48329e-07	177	HECW2	-1.70812	0.000941012
178	TYMSOS	2.10429	3.25008e-09	178	TIPARP	-1.70746	7.14617e-13
179	KCNU1	2.09889	5.65625e-09	179	IL6-AS1	-1.69977	1.20492e-09
180	NREP	2.0985	3.23037e-39	180	STC2	-1.69585	3.50988e-10
181	IL7R	2.09792	2.41164e-13	181	BEX2	-1.69161	2.2318e-20
182	DHFR	2.08973	6.33979e-21	182	ENSG00000279744	-1.69152	0.00254829
183	DSCC1	2.08653	7.69223e-17	183	NUPR1	-1.69076	7.62764e-06
184	HOTTIP	2.08635	9.79257e-09	184	ENSG00000225213	-1.68739	0.00258922
185	PLPPR5	2.08598	1.86991e-10	185	IGFBP3	-1.68726	2.53665e-16
186	RRM2	2.08445	1.61845e-23	186	TFPI	-1.6852	1.55635e-10
187	GBX2-AS1	2.07037	1.101e-05	187	SYT14	-1.68335	2.74925e-12
188	MCM6	2.06451	1.89045e-31	188	KLKP1	-1.68252	0.00154144
189	BRI3BP	2.06416	2.26115e-16	189	SYCP2L	-1.68215	0.00227236
190	ENSG00000279443	2.06397	0.000164387	190	LAMP3	-1.68032	6.93438e-12
191	CLCA2	2.05937	2.45601e-06	191	ENSG00000303781	-1.6723	0.00216206
192	ENSG00000184441	2.05622	5.84181e-06	192	TLCD2	-1.67118	3.48078e-11
193	FEN1	2.05543	2.31012e-13	193	PAWR	-1.67024	4.63348e-08
194	GASK1A	2.05267	1.70688e-12	194	NTN4	-1.66755	2.72653e-11
195	WDR76	2.03452	2.25204e-20	195	OPTN	-1.66718	3.22955e-22
196	EXO1	2.03378	1.32941e-19	196	GK	-1.66613	3.4547e-18
197	DTL	2.03206	5.7532e-21	197	TTC9	-1.66537	5.90115e-09
198	PLCD4	2.03178	1.88072e-08	198	ZFAS1	-1.66255	4.32177e-10
199	ESCO2	2.03007	1.3713e-12	199	ENSG00000273284	-1.66192	0.0017172
200	CAMK2B	2.0295	3.62841e-07	200	NCF2	-1.65936	1.56017e-29
201	LINC01968	2.02665	0.000148717	201	NEBL	-1.65839	1.08012e-07
202	LRRCC1	2.01723	2.87662e-12	202	PGPEP1	-1.65536	1.78827e-27
203	NLRP3	2.01167	1.24639e-11	203	MARCHF1	-1.65448	1.06067e-16
204	P2RY6	2.00875	4.90001e-25	204	CAPN12	-1.64833	9.79704e-09
205	CDH13-AS2	2.0005	9.5172e-10	205	TTC28	-1.64551	1.31851e-17
206	LIG1	2.00033	6.6041e-29	206	CACNB1	-1.64534	2.25983e-28
207	CDCA7	1.99857	4.88603e-24	207	ENSG00000304524	-1.64071	0.00252844
208	PAQR4	1.98862	3.47253e-19	208	ID4	-1.63918	5.16044e-10
209	SOWAHD	1.98812	9.72976e-06	209	GFPT1	-1.63132	2.91475e-29
210	HELLS	1.98697	7.27097e-23	210	ENSG00000306831	-1.62757	1.10618e-05
211	CDC45	1.98234	1.12559e-25	211	MGAT4A	-1.62553	4.24538e-21
212	GJA5	1.98115	5.06565e-13	212	FERMT2	-1.62473	7.50047e-21
213	WFDC3	1.98076	4.21748e-08	213	H2AC6	-1.62208	3.69341e-53
214	GPER1	1.97956	5.61144e-08	214	LINC01291	-1.61633	3.09005e-17
215	ACAT2	1.97479	8.96018e-28	215	ENSG00000272941	-1.61245	3.12584e-07
216	ENSG00000308762	1.97435	0.00111993	216	TP53INP1	-1.61062	1.22057e-07
217	ZNF365	1.96439	3.66986e-08	217	CASP4	-1.60749	1.14624e-18
218	GPR137C	1.9625	1.73672e-08	218	FTH1P7	-1.60745	7.92446e-10
219	DCHS2	1.96017	3.09806e-05	219	GOLGA8O	-1.60113	0.00109227
220	PYGM	1.95745	0.00118429	220	SNHG32	-1.59882	1.7216e-23
221	ASRGL1	1.95012	1.04553e-11	221	TRPC6	-1.59608	0.00257663
222	ENSG00000226919	1.94983	5.12417e-10	222	ENSG00000213963	-1.59036	3.79673e-09
223	LINP1	1.94796	1.86536e-07	223	SLC12A6	-1.58964	8.38128e-10
224	ENSG00000286728	1.94682	9.37475e-10	224	EGFR	-1.58671	1.53223e-13
225	NES	1.94627	7.86464e-28	225	DDIT4	-1.58547	0.000171272
226	ENSG00000297526	1.94527	5.06893e-05	226	ATF3	-1.58514	1.25805e-12
227	LINC02966	1.9439	1.08322e-19	227	EPAS1	-1.58368	2.49817e-21
228	ENSG00000286830	1.94192	2.7959e-05	228	OPHN1	-1.58062	1.08611e-15
229	WWTR1	1.93468	3.39625e-24	229	SHOC1	-1.57992	1.72192e-06
230	TCAF2	1.93426	3.18644e-15	230	ZNF449	-1.57919	1.12537e-12
231	SYT8	1.92941	0.00129033	231	LINC01512	-1.57644	0.00357498
232	ENSG00000283405	1.9277	0.000861589	232	LHFPL2	-1.57413	2.36886e-27
233	DIAPH2-AS1	1.92644	7.02103e-08	233	MIR193BHG	-1.57107	5.073e-07
234	AARD	1.92625	5.24602e-20	234	CTNNA3	-1.56995	3.68049e-10
235	FMNL1-AS1	1.92564	1.40743e-07	235	H2BC21	-1.5677	7.69849e-08
236	GMNN	1.92369	8.78292e-16	236	FTH1P23	-1.55893	1.69622e-07
237	UNG	1.92032	2.01548e-20	237	H2BC26	-1.5542	1.8743e-13
238	NAP1L2	1.91984	0.000107047	238	TBX19	-1.55417	4.76059e-09
239	CDC42EP3-AS1	1.91781	0.0001602	239	DNAH10OS	-1.5541	7.31914e-05
240	TNIK	1.91602	8.60966e-10	240	FGF21	-1.55232	0.00146653
241	TK1	1.9143	5.13659e-32	241	H2AC15	-1.5523	6.26944e-07
242	POLE2	1.90968	1.1001e-14	242	HSD17B14	-1.55216	5.67527e-09
243	ENSG00000291234	1.90241	8.90294e-09	243	OR2A7	-1.54982	0.000133815
244	TMEM191A	1.89851	6.43929e-08	244	LINC00375	-1.54951	0.000158145
245	FADS2	1.89649	8.94215e-52	245	PABPC1L	-1.54829	4.36035e-17
246	ARHGEF39	1.88653	4.01425e-08	246	SMIM38	-1.54756	0.00356685
247	SHC3	1.88467	1.80804e-07	247	PPARA	-1.54428	2.78286e-12
248	ST3GAL5	1.88088	7.10013e-08	248	HMGN3-AS1	-1.54349	7.02938e-11
249	ENSG00000286805	1.88043	2.83973e-05	249	ENSG00000289326	-1.54343	9.9484e-05
250	CDC7	1.87914	1.90903e-16	250	ADAM23	-1.53934	3.28516e-06
251	ENSG00000279207	1.87766	3.9941e-09	251	ZBTB20	-1.53379	0.000193757
252	ARNT2	1.87731	5.91785e-08	252	TTC39A	-1.53342	9.99805e-20
253	ANKRD22	1.87599	4.17921e-22	253	PANX2	-1.52858	8.32841e-09
254	MIR9-3HG	1.8752	5.75499e-06	254	FTH1P20	-1.52516	0.00019748
255	MEOX1	1.87266	4.17106e-06	255	ENSG00000299897	-1.52354	5.61919e-12
256	ENSG00000287235	1.86726	0.0011398	256	GLT8D2	-1.52325	1.04789e-08
257	MYO3B	1.86596	1.80126e-07	257	LINC01012	-1.52086	3.69894e-15
258	EFR3B	1.86089	1.38374e-05	258	ENSG00000230015	-1.52056	0.00241752
259	SYT12	1.85931	0.000449077	259	GCAWKR	-1.51448	3.94847e-13
260	ENSG00000226332	1.8582	1.97721e-05	260	C1orf54	-1.51436	9.02418e-07
261	CBR3	1.85561	1.71523e-11	261	ITPR3-AS1	-1.5142	9.27771e-07
262	CPA4	1.85139	1.89187e-12	262	FTLP3	-1.51286	1.23622e-05
263	SLC1A3	1.84969	5.25344e-10	263	ZNF333	-1.51246	2.78367e-07
264	ACP3	1.84874	0.00113161	264	CPEB3	-1.51155	4.61639e-07
265	CASC8	1.84575	5.16044e-10	265	LINC01710	-1.5063	0.00446903
266	CPNE5	1.84546	0.000302272	266	EZH1	-1.50384	2.30007e-07
267	CDC25A	1.84448	5.05754e-09	267	ENSG00000228010	-1.50284	0.0036477
268	PARLP2	1.8422	0.00033028	268	DUSP5	-1.50182	5.25344e-10
269	CFAP44	1.84115	1.8958e-05	269	KLF13	-1.49889	3.32601e-12
270	LYPD5	1.84011	1.23115e-05	270	GADD45A	-1.49838	2.91461e-16
271	STOX2	1.83763	0.000980315	271	ZFP28	-1.49199	6.46708e-07
272	SH3TC2-DT	1.83616	6.68292e-17	272	H1-2	-1.48939	4.13938e-05
273	CYTH4	1.83523	7.31932e-06	273	USP25	-1.4873	1.32517e-19
274	ERCC6L	1.83495	1.71816e-16	274	ERVE-1	-1.48206	4.20129e-08
275	ENSG00000275185	1.83418	0.000859999	275	LINC02925	-1.48204	0.000269023
276	AKAP5	1.8328	1.9032e-05	276	LRRC49	-1.48091	3.20209e-21
277	GRHL2-DT	1.83092	2.66304e-13	277	AKR1B15	-1.48084	7.07018e-06
278	ENSG00000273669	1.82717	0.0016878	278	KCTD7	-1.47996	4.54401e-07
279	MCM5	1.82284	1.49521e-21	279	ARFGAP3	-1.47919	6.95942e-15
280	FAM83E	1.81623	0.000269504	280	PRSS1	-1.4761	0.00492087
281	PAG1	1.81614	9.45108e-12	281	ERO1B	-1.47041	2.60236e-06
282	KRT32	1.81559	5.64491e-06	282	ENSG00000289029	-1.46995	6.9697e-05
283	DDX39A	1.81525	7.85652e-19	283	DNAAF9	-1.46938	1.5619e-11
284	FAM81A	1.81343	5.98635e-10	284	ENSG00000275532	-1.46486	2.13043e-05
285	QPRT	1.81057	0.00135769	285	NTS	-1.46376	0.00027432
286	ENSG00000253508	1.80884	0.000950085	286	ENSG00000267385	-1.46333	0.00214862
287	THEM6	1.80423	9.0712e-37	287	AREG	-1.46098	8.94912e-08
288	S1PR5	1.79818	3.02928e-05	288	H2BC8	-1.46058	3.03072e-11
289	DUT	1.79128	5.0521e-23	289	HES7	-1.45536	0.00229438
290	ATF5	1.78874	8.1851e-15	290	CTBS	-1.45383	1.45747e-09
291	ENSG00000230305	1.78706	0.00131039	291	ENSG00000303745	-1.45229	4.16307e-06
292	AGTR1	1.78524	0.000507727	292	ALOX5AP	-1.44961	0.000357773
293	ENSG00000296607	1.78496	0.00139962	293	ENSG00000273328	-1.44939	3.57572e-09
294	TCF19	1.78346	4.04631e-14	294	LINC03129	-1.4493	7.9292e-07
295	AFTPH-DT	1.77632	0.000468705	295	CLIP4	-1.44724	2.2244e-13
296	GLDC	1.77238	1.90337e-06	296	SLPI	-1.44458	1.01228e-10
297	TMEM97	1.77201	4.20504e-26	297	SYT7	-1.44347	9.55953e-13
298	LINC01634	1.77192	0.00125231	298	DNAH11	-1.44247	5.7532e-21
299	KCNN4	1.7717	2.00925e-26	299	PLAC8	-1.44035	1.02385e-15
300	ZWINT	1.76991	2.47885e-24	300	ENSG00000231977	-1.43827	0.00284403
301	NTSR1	1.76811	0.00113754	301	TVP23C	-1.43784	1.34202e-08
302	CORO1A	1.7661	2.06703e-11	302	MAFF	-1.43486	1.02437e-14
303	HELLPAR	1.7652	0.000848769	303	RICTOR	-1.43363	1.36723e-07
304	CAMK2N2	1.76255	4.81434e-06	304	ENSG00000287796	-1.43289	0.00425742
305	RIN1	1.76166	6.51919e-17	305	RIOK3	-1.42987	1.47945e-14
306	LINC02915	1.75978	0.000599535	306	ENSG00000277595	-1.42926	0.00162762
307	IGFBP4	1.75945	7.83469e-34	307	LARP6	-1.42845	2.34441e-16
308	ENSG00000272622	1.75847	9.97394e-09	308	SLC25A36	-1.4278	5.88521e-09
309	BSG-AS1	1.75398	2.46334e-13	309	ADAMTS20	-1.42632	8.90294e-09
310	FGF18	1.75363	0.00134954	310	SLC28A3	-1.4262	0.00491923
311	CDH26	1.75278	0.000120893	311	ZFHX4-AS1	-1.42455	9.09177e-05
312	BAG3	1.75147	4.38424e-45	312	MAP1B	-1.41935	6.9247e-12
313	TM4SF18-AS1	1.75142	0.0019224	313	GRHL3	-1.4189	4.83106e-07
314	ENSG00000254605	1.75115	0.000342225	314	ENSG00000261324	-1.4162	9.97789e-10
315	FREM2	1.74956	6.16335e-06	315	BMAL1	-1.41399	4.79843e-21
316	LINC00659	1.74851	3.77531e-05	316	COL8A2	-1.41339	0.00232794
317	ENSG00000305283	1.74435	0.00155138	317	NR1D2	-1.41304	1.14618e-08
318	DPP4	1.74201	4.56662e-07	318	PPFIBP2	-1.41179	9.38165e-12
319	SFPQ	1.74088	8.92339e-17	319	BEX4	-1.4109	4.38484e-10
320	PLAT	1.73821	4.59702e-15	320	ZNF467	-1.40744	2.80847e-07
321	ENSG00000309811	1.73796	2.55393e-05	321	ENSG00000261114	-1.40247	0.00618982
322	LBHD1	1.73766	2.67403e-06	322	FRY	-1.40109	3.34377e-09
323	ENSG00000286423	1.73644	4.53244e-09	323	PRKAB2	-1.39787	3.65645e-14
324	ENSG00000308082	1.73478	0.000454546	324	ENSG00000308991	-1.39719	0.00377445
325	MAP7D2	1.73305	7.45591e-07	325	PLPP5	-1.39617	9.32724e-21
326	ENSG00000286427	1.73276	4.47081e-05	326	ENSG00000259744	-1.39558	0.000371063
327	VASH2	1.72994	0.000196752	327	SORCS2	-1.39468	1.23565e-10
328	ENSG00000260136	1.72916	1.67625e-06	328	ABI3BP	-1.3946	2.20737e-06
329	EPN3	1.7284	6.70706e-16	329	ENSG00000262979	-1.39444	0.00339488
330	NASP	1.72756	1.02322e-19	330	LARP1B	-1.39433	2.94933e-13
331	ENSG00000234160	1.72527	1.63162e-05	331	FSD1L	-1.39303	2.81839e-05
332	DPY19L2P2	1.71545	0.000556309	332	GOLGA6L9	-1.39289	1.98711e-07
333	SPC25	1.71294	5.85563e-17	333	KRT86	-1.39277	1.33368e-07
334	LY6G5C	1.71241	9.19828e-07	334	KLF4	-1.39153	1.36907e-12
335	DBI	1.71112	1.89382e-18	335	H1-3	-1.38968	0.00029741
336	IFI44L	1.70963	9.72428e-13	336	CST7	-1.38944	0.00360324
337	UPK3B	1.70917	0.000756144	337	SQSTM1	-1.38859	9.61155e-24
338	ENSG00000296530	1.70568	6.46643e-06	338	NBEA	-1.38822	2.27956e-06
339	JPH2	1.70562	8.23345e-26	339	ENSG00000305383	-1.38473	0.00158582
340	CNTNAP2	1.70375	2.30595e-11	340	SLC25A27	-1.38307	2.96536e-11
341	TMEM14A	1.69948	9.18565e-37	341	MAP2	-1.38306	5.46492e-15
342	ENSG00000272825	1.6941	2.26114e-09	342	ENSG00000277945	-1.38096	0.0063279
343	NUDT8	1.69364	6.00066e-10	343	ENSG00000297244	-1.37605	0.000307768
344	PLCH1	1.69334	1.26548e-10	344	BBC3	-1.37182	1.95528e-07
345	BRICD5	1.69275	0.000656909	345	ENSG00000288899	-1.36791	0.000934122
346	ENSG00000309529	1.69228	0.00112424	346	HSPA13	-1.36642	4.40957e-08
347	HNRNPM	1.69112	7.07368e-09	347	RAB39B	-1.36465	0.00346048
348	PLA2G7	1.6897	7.07316e-13	348	PPL	-1.36395	1.72333e-10
349	MT-TE	1.68914	0.00151659	349	ZNF25	-1.3604	7.10348e-10
350	OAS3	1.68545	7.16966e-18	350	TIALD	-1.3593	0.0033791
351	ITGB8-AS1	1.68387	9.61743e-07	351	SCG5	-1.359	2.55464e-12
352	NR2F1	1.68373	1.94877e-10	352	ENSG00000279495	-1.3579	3.18196e-07
353	IFI44	1.67995	1.12103e-14	353	CCDC183	-1.35626	0.000894103
354	LPP-AS2	1.67965	0.000585967	354	ARHGEF2	-1.35212	3.48206e-19
355	LIPT2	1.67871	5.24774e-07	355	KLF3	-1.35048	1.56058e-08
356	ENSG00000260063	1.67472	0.000565254	356	TROAP-AS1	-1.34809	0.00354998
357	SMAD6	1.67414	2.81383e-10	357	SYTL5	-1.34775	0.000623819
358	ENSG00000304564	1.67287	0.00192717	358	ANAPC1P2	-1.34152	6.45423e-06
359	LINC01852	1.67157	0.000533436	359	METRNL	-1.33977	1.35708e-08
360	OVGP1	1.67068	9.63995e-10	360	NOS1AP	-1.33852	0.00105584
361	RNU6-8	1.67055	7.10744e-06	361	TOM1	-1.33767	1.75624e-15
362	CHAF1A	1.66975	4.21355e-11	362	ENSG00000231324	-1.33597	6.71452e-05
363	ENSG00000298862	1.66932	0.00010283	363	ENSG00000291338	-1.33591	9.51454e-05
364	ENSG00000301866	1.66853	0.000905296	364	FLRT1	-1.33439	0.00651514
365	MT-ND6	1.66829	7.78384e-05	365	NBPF11	-1.33429	2.13702e-16
366	FJX1	1.66516	1.16411e-21	366	ENSG00000235119	-1.3342	0.0050622
367	HVCN1	1.66384	0.000674538	367	KIAA0753	-1.33153	0.00758484
368	CAPSL	1.66227	0.00063066	368	ENSG00000263683	-1.32862	0.0056454
369	EBP	1.66068	2.94774e-11	369	CDH8	-1.32778	1.96742e-07
370	FAM43A	1.65456	7.90593e-12	370	ZNF841	-1.32751	7.76474e-17
371	ENSG00000298162	1.65243	0.0020499	371	GLIS2	-1.32692	3.50757e-12
372	CCDC28B	1.65059	6.86385e-05	372	BACH1	-1.32685	1.75473e-07
373	H2AX	1.64746	8.23861e-13	373	SNHG29	-1.32662	5.56202e-16
374	STMN3	1.64665	9.0699e-16	374	RUNX2	-1.32566	1.43575e-09
375	APOBEC3H	1.64546	0.000544466	375	TANC2	-1.32366	7.02023e-13
376	RCBTB2	1.64482	3.85046e-07	376	ENSG00000230234	-1.32328	0.00375921
377	PLA2G4F	1.64445	2.79621e-09	377	ATG14	-1.32284	3.79829e-08
378	DPF3	1.642	3.14671e-08	378	ADPRM	-1.3207	1.45092e-16
379	PLEKHA8P1	1.64112	7.27891e-08	379	NAMPTP1	-1.3204	5.36729e-16
380	ENSG00000282885	1.64063	7.72015e-07	380	UBE2V1P1	-1.31903	0.00550489
381	TNS2	1.63227	7.39199e-14	381	ENSG00000289555	-1.31844	0.00578627
382	DHFRP1	1.63221	1.95159e-10	382	PLEKHM1	-1.31799	2.18594e-08
383	POLA2	1.63057	4.11167e-10	383	NAMPT	-1.31711	6.21967e-15
384	TMOD4	1.63051	0.00235456	384	GDAP1L1	-1.31633	0.00814347
385	ENSG00000275812	1.62914	0.0013695	385	DLGAP1-AS2	-1.31613	1.00656e-05
386	FAM9B	1.62672	0.00103294	386	ENSG00000274038	-1.31573	0.000972662
387	SERPINF2	1.62584	4.70852e-09	387	ENSG00000309757	-1.31227	0.00288689
388	LOXL1-AS1	1.62568	7.92322e-16	388	ENSG00000267681	-1.31152	0.000557407
389	ENSG00000289193	1.62525	3.00925e-07	389	CILP2	-1.31141	8.73825e-08
390	PIK3R3	1.62445	3.42746e-14	390	GAREM1	-1.30862	1.92499e-10
391	DGAT2	1.62311	1.89227e-09	391	SCN8A	-1.30799	9.51842e-13
392	MPP4	1.6187	0.00137085	392	PPP1R3B	-1.30695	7.90374e-07
393	LINC00852	1.6175	0.00109961	393	PXDC1	-1.30664	6.16758e-21
394	CCDC77	1.61414	1.74239e-11	394	A4GALT	-1.30625	0.000225219
395	ENSG00000272434	1.61343	0.000840651	395	KCNQ4	-1.30321	1.95008e-07
396	ENSG00000224950	1.61277	0.000783486	396	CA5B	-1.30313	3.02443e-14
397	ENSG00000294346	1.61262	0.00010311	397	OTUD1	-1.30249	3.01357e-08
398	ENSG00000271781	1.61256	0.000185095	398	CEBPG	-1.30145	1.08814e-21
399	NECTIN1-DT	1.61241	0.000182575	399	MDM4	-1.30028	2.1651e-16
400	B3GNT7	1.61125	1.71816e-16	400	ENSG00000289042	-1.29874	4.44992e-05
401	OLMALINC	1.60963	4.38284e-11	401	BMF	-1.2981	2.38032e-08
402	ZNF488	1.60863	3.24761e-09	402	PTPRB	-1.29745	9.025e-13
403	ENSG00000293879	1.60857	0.000101426	403	RENBP	-1.29708	0.0068983
404	DHCR24	1.60733	1.53393e-31	404	CELSR1	-1.29679	4.00479e-13
405	HSPA6	1.60551	0.000247707	405	ROCK1P1	-1.29461	3.82214e-10
406	INPP5D	1.60224	0.00235248	406	HINT3	-1.29313	1.64939e-06
407	POLD1	1.60026	2.51135e-19	407	TVP23C-CDRT4	-1.29182	0.00284629
408	NWD1	1.59971	1.02384e-08	408	CBARP	-1.29105	1.1141e-05
409	SLC5A7	1.59399	0.00311918	409	LYST	-1.29056	3.04909e-05
410	ENSG00000275025	1.5939	0.00171596	410	ENSG00000301202	-1.29053	0.00685811
411	LITATS1	1.59271	1.49042e-05	411	ENSG00000268069	-1.29013	0.000526753
412	QRICH2	1.59184	0.000190058	412	TPT1-AS1	-1.28944	6.54865e-12
413	LINC01151	1.5906	1.463e-07	413	UFM1	-1.28836	2.84381e-32
414	UBE2T	1.5903	1.14505e-15	414	MIA2	-1.2881	1.6203e-12
415	HSPA1A	1.58695	2.02131e-15	415	PLIN5	-1.2856	2.07168e-06
416	KLK5	1.58541	3.36344e-08	416	ELF3	-1.2854	0.000438916
417	MLKL	1.58496	2.73457e-09	417	ENSG00000244459	-1.28343	3.92313e-05
418	ENSG00000250041	1.58331	0.00024153	418	SRGAP1	-1.27928	1.39427e-11
419	ENSG00000278192	1.58248	2.33459e-06	419	SESN2	-1.2789	7.61519e-06
420	ENSG00000287023	1.58115	1.07311e-07	420	ATP6V0D2	-1.27889	0.00233509
421	MVK	1.57935	2.30987e-20	421	BTG1	-1.27886	4.339e-10
422	MAGED4B	1.57926	0.000147299	422	YPEL5	-1.27805	3.02498e-11
423	ANXA2R-OT1	1.57921	1.61071e-10	423	SGTB	-1.27748	1.56557e-07
424	ABCA13	1.5792	3.2518e-06	424	ENSG00000236065	-1.27746	0.00611505
425	SKIDA1	1.57873	0.0022495	425	TIMM23B	-1.27711	1.00089e-11
426	ENSG00000232124	1.57862	0.000344857	426	UBE2Q2P1	-1.27622	0.000615202
427	SNRNP25	1.57796	2.47528e-13	427	RPS6KA2	-1.27548	1.11403e-06
428	TAS1R3	1.57678	5.91467e-05	428	SEMA3A	-1.27521	9.35824e-10
429	STOX1	1.5763	3.285e-07	429	RAB6B	-1.27438	1.53096e-07
430	LMCD1	1.57445	4.80471e-12	430	WSB1	-1.2712	5.51596e-11
431	CYGB	1.57369	0.000656103	431	ENSG00000303006	-1.2708	2.54284e-08
432	NRG4	1.57262	0.000194327	432	NAPB	-1.26852	5.18393e-12
433	CYP4F26P	1.57138	1.56292e-05	433	RELN	-1.26653	5.88717e-07
434	SFXN2	1.56758	2.60265e-10	434	C7orf57	-1.26599	0.00400398
435	GINS4	1.56726	2.34674e-09	435	NFAT5	-1.26552	2.20921e-05
436	MYBL2	1.56616	2.95245e-18	436	THAP9-AS1	-1.26528	1.63712e-21
437	LINC00880	1.56406	0.00336783	437	SNHG26	-1.26249	1.66729e-12
438	LINC00920	1.56275	8.7045e-12	438	EIF1	-1.26127	3.51394e-10
439	MUC7	1.56086	7.77972e-05	439	SEL1L	-1.26091	3.18233e-12
440	KHK	1.55951	1.20278e-13	440	NDRG1	-1.26046	0.000427333
441	LRP8-DT	1.55883	0.00293769	441	ENSG00000301177	-1.26043	0.000114205
442	OAS2	1.55767	2.28558e-10	442	ENSG00000307218	-1.25841	0.00992684
443	CA14	1.55649	0.00114612	443	ZNF662	-1.25617	0.00917752
444	ENSG00000310521	1.55646	1.13482e-05	444	TMEM45B	-1.25554	1.39615e-07
445	DMBT1	1.55527	0.00113072	445	USP44	-1.25509	0.00682677
446	ENSG00000270175	1.55096	0.00175113	446	ENSG00000205959	-1.25454	0.00867716
447	ENSG00000285904	1.55008	0.00362145	447	PLAG1	-1.25261	0.000364977
448	GDF11	1.55003	3.83376e-09	448	JARID2	-1.25229	5.15219e-10
449	GNAL	1.54745	0.000691107	449	PCED1B	-1.25141	2.44395e-05
450	PRIM1	1.54709	5.95698e-19	450	PGLS-DT	-1.24865	3.28516e-06
451	ENSG00000286373	1.54594	1.11711e-05	451	MT-ND5	-1.24764	3.78065e-06
452	SLC4A8	1.54566	1.4958e-20	452	THSD1	-1.2462	3.09493e-08
453	LRRN4	1.54514	0.00395993	453	DSC1	-1.24316	0.00455425
454	ENSG00000288908	1.54402	0.00352733	454	LMAN1	-1.24296	4.98361e-09
455	ZBED2	1.54324	0.00319267	455	ENSG00000300128	-1.23666	0.00702375
456	CASQ2	1.54312	0.00375869	456	KMT5B	-1.23655	8.2446e-19
457	BOK-AS1	1.54252	0.00392255	457	EPB41L4A-AS1	-1.23495	5.11905e-08
458	ENSG00000287528	1.53942	0.000841285	458	LYPD6B	-1.23392	4.13524e-10
459	ENSG00000305125	1.53724	0.000200159	459	FRMD6	-1.23287	1.15615e-10
460	TOX-DT	1.53537	9.57183e-09	460	ZFAND3	-1.2287	6.5501e-17
461	FAT1	1.53448	2.50778e-09	461	SNAI2	-1.22736	5.98635e-10
462	FLRT3	1.53177	1.43785e-05	462	YPEL3	-1.22628	0.000121383
463	FKBP7	1.53164	1.25109e-06	463	ENSG00000260430	-1.22612	0.00056991
464	RAMP1	1.52966	4.06846e-12	464	TMC4	-1.22413	4.09562e-10
465	SRRT	1.52552	5.03469e-14	465	TM4SF19	-1.2228	0.000158145
466	SKA3	1.51838	2.99817e-10	466	GAB2	-1.22232	8.64763e-06
467	FASN	1.51831	1.20949e-12	467	PARD6B	-1.22121	0.00140424
468	CRLF1	1.51658	0.00275594	468	MARF1	-1.22058	1.18174e-11
469	ZNF511	1.51576	2.51835e-09	469	ZDHHC11B	-1.21909	0.000130095
470	MTA1-DT	1.51432	2.91359e-06	470	SH3KBP1	-1.21685	5.16269e-29
471	WFIKKN1	1.51347	0.00302955	471	CASP1	-1.21657	6.09153e-06
472	LPIN1	1.51302	2.043e-19	472	MXD1	-1.21145	1.63422e-08
473	ARHGEF38	1.51251	9.16739e-05	473	MICAL1	-1.21072	4.07202e-09
474	LYPD3	1.51183	2.99562e-15	474	TC2N	-1.2107	2.17928e-06
475	TMEM200B	1.5083	5.56143e-09	475	ENSG00000304219	-1.20776	0.000202835
476	GUSBP3	1.50815	0.000808497	476	LINC00662	-1.20769	3.0601e-07
477	CENPI	1.50693	2.73378e-11	477	FHIP2A	-1.20635	2.96206e-06
478	SLC27A3	1.50629	1.59612e-09	478	MIR3189	-1.20628	0.0116182
479	ARHGEF26-AS1	1.50451	0.00256389	479	HOMER2	-1.20519	5.43567e-14
480	LYPD1	1.50017	9.67553e-09	480	ENSG00000278920	-1.20389	0.0114228
481	PGP	1.49984	1.31898e-11	481	LIMA1	-1.20389	6.61346e-09
482	ENSG00000300527	1.49947	0.0019224	482	MALAT1	-1.20322	6.07469e-06
483	ENSG00000232110	1.49911	0.000694679	483	PORCN	-1.20279	3.93698e-11
484	NAPRT	1.49906	1.866e-05	484	UBA6-DT	-1.20248	1.70287e-10
485	MFNG	1.49818	0.00136346	485	FSTL3	-1.20162	8.35581e-08
486	RAD51	1.49814	3.39899e-09	486	ZFAND1	-1.20054	9.58697e-17
487	SPATA33	1.49789	1.45921e-09	487	SERPINE1	-1.20041	2.11693e-05
488	CDCA5	1.49636	5.61405e-12	488	KLF8	-1.19972	0.000144917
489	LINC01447	1.49378	0.00379271	489	ENSG00000267114	-1.19868	0.00836188
490	TONSL	1.49371	8.38815e-14	490	ASMER1	-1.19739	2.15156e-09
491	RNASEH2A	1.49351	0.000154136	491	ENSG00000217275	-1.19703	0.00394401
492	FERMT3	1.49178	0.00188698	492	CSGALNACT2	-1.19653	4.00005e-12
493	POLR2L	1.48922	3.58833e-11	493	IRS2	-1.19478	3.56071e-14
494	SLC12A5-AS1	1.48832	7.41381e-06	494	SARS1	-1.19395	9.62843e-12
495	SRSF3	1.48748	9.67231e-18	495	RGPD3	-1.1933	0.000710754
496	UFD1-AS1	1.4861	0.000445639	496	AKT3	-1.19293	2.78958e-11
497	ENSG00000294870	1.4854	0.00119425	497	PLA2G4B	-1.19259	0.00683763
498	ENSG00000306764	1.48529	0.000154772	498	NFIL3	-1.19197	1.2495e-12
499	SIX2	1.48478	1.00211e-09	499	FNIP1	-1.19081	2.78388e-07
500	ANO7	1.48268	1.80997e-06	500	IL2RB	-1.18982	0.0119754
501	SUOX	1.48116	3.17356e-16	501	LINGO2	-1.18968	6.06329e-05
502	DPYSL3	1.48075	6.8962e-05	502	SLC4A7	-1.1895	3.98488e-05
503	GINS3	1.47944	2.18169e-11	503	DUSP1	-1.18778	7.61301e-09
504	METTL25	1.47804	4.88485e-05	504	ZNF277	-1.18656	1.9336e-08
505	FIRRM	1.47786	3.49706e-12	505	RPL26L1-AS1	-1.18426	1.36858e-05
506	NECTIN1	1.47688	6.50429e-17	506	VLDLR-AS1	-1.18411	0.0119896
507	ENSG00000288945	1.47659	0.000647958	507	PPP2R5B	-1.1839	4.05223e-09
508	SRSF1	1.47652	1.01243e-08	508	ABCA10	-1.18294	3.96314e-05
509	MX2	1.4734	0.000532331	509	ENSG00000299712	-1.18195	0.0039876
510	GARIN2	1.47265	0.000523808	510	ENSG00000309777	-1.18028	0.00141955
511	LINC01933	1.47194	0.00302955	511	KCNG1	-1.17946	1.30903e-06
512	ENSG00000248964	1.46925	0.00031435	512	PLEKHG1	-1.17931	3.92023e-08
513	EWSAT1	1.4689	0.00321903	513	ENSG00000290993	-1.17877	6.23435e-08
514	TGM2	1.46817	2.14549e-14	514	RELB	-1.17649	1.67599e-10
515	FOXL1	1.4679	3.14966e-08	515	ARK2C	-1.1759	1.52569e-05
516	CDT1	1.46711	1.93322e-09	516	RNF19B	-1.17507	1.56148e-07
517	ENSG00000295471	1.46619	0.000438008	517	ENSG00000290385	-1.17444	0.00697707
518	LINC01588	1.4657	2.43349e-15	518	MYL4	-1.17406	7.46024e-05
519	APC2	1.46566	0.00140387	519	GULP1	-1.17196	0.000915796
520	ENSG00000287016	1.46319	4.58644e-05	520	KRT81	-1.17173	1.13843e-05
521	SAC3D1	1.46201	4.29663e-10	521	ENSG00000279407	-1.1698	0.0031668
522	KLK10	1.46137	0.00305922	522	LDAF1	-1.16675	4.62002e-12
523	EFCAB10-AS1	1.46113	0.000286186	523	CDKL2	-1.16483	1.09256e-09
524	ENSG00000283413	1.46061	0.00511335	524	FICD	-1.16165	1.26791e-08
525	ENSG00000274425	1.45974	1.72914e-06	525	SIM2	-1.16048	2.95795e-10
526	CRISPLD2	1.45945	2.39413e-10	526	LGALS3	-1.16023	8.41164e-13
527	S100A9	1.45709	1.59701e-24	527	GOLT1A	-1.15924	1.21285e-06
528	KSR2	1.45178	5.45591e-08	528	LINC00630	-1.15909	1.46829e-07
529	PRRT3	1.44807	1.4562e-06	529	CCNI	-1.15882	1.49805e-12
530	DHX9	1.44795	3.76456e-13	530	COG5	-1.15776	1.37027e-12
531	AQP5	1.44691	0.00488019	531	SLC22A3	-1.15713	2.10031e-07
532	HAUS8	1.44534	1.17531e-13	532	ADAM17	-1.15596	2.90776e-23
533	LINC03026	1.44468	0.0050622	533	ELL2	-1.15559	1.09256e-09
534	PDK3	1.44373	3.76991e-19	534	FBXO32	-1.15424	2.9724e-08
535	CHAC2	1.44326	4.83002e-06	535	BRINP3	-1.15369	0.0124619
536	NRM	1.44275	5.95161e-11	536	RAPGEF2	-1.15347	3.73287e-06
537	PRR22	1.44127	0.00130045	537	WDR45	-1.15331	1.0237e-09
538	SGSM1	1.4398	0.000523808	538	RGPD4	-1.15263	3.3403e-05
539	TXK	1.43928	9.94694e-06	539	NLRC4	-1.15173	0.0141954
540	SMOC1	1.43827	8.90743e-12	540	RUSC2	-1.15154	2.08887e-13
541	SFRP1	1.43644	0.00557211	541	YOD1	-1.15072	3.01915e-05
542	DENND2A	1.436	1.33884e-07	542	PROSER2	-1.15045	7.04243e-23
543	TFDP1	1.43498	1.5058e-19	543	HDAC5	-1.15003	1.86967e-06
544	ENSG00000263731	1.43329	2.65173e-05	544	TMEM268	-1.14938	6.65062e-13
545	ENSG00000293499	1.43299	0.00525664	545	ENSG00000260633	-1.1492	0.0056454
546	DNMT1	1.42674	1.2703e-13	546	NECTIN4	-1.14699	3.07586e-07
547	PRADC1	1.42668	4.39665e-14	547	GIPR	-1.14534	3.69221e-05
548	LRIG1	1.42526	3.27594e-15	548	TSPAN2	-1.14426	1.63171e-11
549	ENSG00000258881	1.42507	0.001009	549	TRIB3	-1.14319	1.66639e-05
550	WDR62	1.42442	9.37475e-10	550	TAX1BP1	-1.14313	2.07339e-15
551	LINC01424	1.42382	0.000707234	551	DUSP10	-1.14143	1.25723e-05
552	LHX2	1.42372	6.062e-05	552	CDKN1A	-1.14093	3.12928e-05
553	ENSG00000278385	1.42227	0.00160385	553	DEGS2	-1.1386	0.0126657
554	ENSG00000242136	1.42079	0.000308814	554	SLC43A1	-1.13837	0.000133804
555	ENSG00000291133	1.42074	0.00132474	555	ARID3A	-1.13745	2.0557e-06
556	OLFML3	1.41927	1.21357e-05	556	PNMA2	-1.13594	7.19562e-05
557	RGMB-AS1	1.4174	0.00396291	557	LINC01748	-1.13459	2.01123e-08
558	TAGLN3	1.41312	0.00457465	558	HMGB1P31	-1.13412	0.00885837
559	ZDHHC12-DT	1.41117	4.25092e-08	559	CCN1	-1.13315	0.00366158
560	RFC2	1.41065	2.53996e-14	560	ENSG00000276698	-1.13279	0.00412275
561	GPR19	1.40789	2.52376e-05	561	DUSP8	-1.13262	1.60389e-09
562	CFAP119	1.40655	7.08382e-05	562	HELB	-1.13083	0.000353322
563	CIRBP-AS1	1.40624	0.00375869	563	ENSG00000308562	-1.12843	0.0155273
564	UBR7	1.4016	5.46492e-15	564	SNX24	-1.12793	2.77334e-21
565	SHROOM2	1.40036	1.49253e-17	565	CLDN1	-1.12767	1.49836e-09
566	C2CD4D-AS1	1.3994	0.00225035	566	SNRK	-1.12131	5.18614e-07
567	SKP2	1.39747	7.04156e-13	567	KLHL30-AS1	-1.12056	0.015017
568	FOXD4	1.39658	0.00246708	568	RNF227	-1.12021	5.93414e-08
569	MESP2	1.39288	0.00471949	569	LINC01252	-1.11979	0.00226056
570	KCNMB4	1.39249	3.10378e-09	570	JAK1	-1.11908	1.716e-13
571	HOXA11-AS	1.39247	4.61113e-06	571	PVR	-1.11853	8.84386e-13
572	SRSF7	1.38801	4.44744e-14	572	ENSG00000248268	-1.11851	0.000349028
573	LINC02584	1.38682	0.00643452	573	GABBR1	-1.11745	3.40384e-05
574	NCAPH	1.38641	5.58311e-16	574	NR4A1	-1.11689	1.42835e-05
575	SIDT1	1.38611	4.67581e-06	575	GRAMD1A	-1.11559	2.38477e-07
576	ENSG00000265393	1.38603	0.00262443	576	ENSG00000279794	-1.11423	0.0101878
577	SHMT1	1.38308	1.9225e-24	577	ACVR2B	-1.11348	1.16576e-07
578	ENSG00000293475	1.38281	0.00603127	578	ENSG00000297543	-1.11266	0.00825432
579	ENSG00000300184	1.38183	0.00342805	579	ENSG00000232611	-1.11145	0.000596657
580	SPC24	1.38114	1.08231e-11	580	ENSG00000273113	-1.11104	0.00306493
581	LIAT1	1.38084	0.00233094	581	ZCCHC7	-1.11047	7.98423e-14
582	CDCA3	1.38078	1.06899e-11	582	ENSG00000307982	-1.11041	0.00104821
583	HTRA1	1.38063	4.73838e-06	583	LRRC37B	-1.11039	1.05653e-11
584	SLC37A4	1.38055	1.03381e-27	584	PABIR3	-1.10803	3.21692e-06
585	HMGB3	1.37903	1.18294e-09	585	ENSG00000261582	-1.10769	0.0126605
586	ATRIP	1.37891	3.604e-07	586	H2BC7	-1.10734	0.00144302
587	ENDOG	1.37865	7.946e-08	587	ENSG00000291201	-1.10643	0.000242264
588	PCCA-DT	1.37855	1.03627e-06	588	PTGER1	-1.10612	0.00266454
589	ENSG00000258857	1.37721	0.000148692	589	TMEM106B	-1.1043	8.79086e-05
590	TMEM270	1.37712	0.0028971	590	ITGA3	-1.10337	1.18971e-12
591	APOBEC3C	1.37621	9.27471e-11	591	EEF1A2	-1.10254	6.84168e-07
592	RPP25	1.37538	9.41035e-06	592	RAET1L	-1.10214	4.32254e-05
593	DARS1-AS1	1.37495	0.00102277	593	ENSG00000289574	-1.10188	0.015314
594	ENSG00000225096	1.37371	0.000685406	594	RAPH1	-1.10092	8.64947e-08
595	BCAS1	1.37322	0.00681096	595	NFE2L1	-1.10087	1.2703e-13
596	LCTL	1.37239	0.00355163	596	PIK3IP1	-1.09882	1.02147e-05
597	TSPAN8	1.37206	0.00611505	597	RALGPS2	-1.09862	9.38195e-09
598	GNG2	1.37051	7.21907e-12	598	ZBTB43	-1.09772	1.5378e-06
599	ENSG00000291189	1.36937	0.000837614	599	ENSG00000300585	-1.09659	0.00260571
600	HOXA10-AS	1.36857	1.08648e-09	600	BNIP3L	-1.09631	1.33863e-09
601	MKI67	1.36798	4.03773e-09	601	BCAT1	-1.09573	0.0118659
602	CENPM	1.36643	8.41982e-14	602	CLDN12	-1.09563	9.57282e-06
603	ENSG00000279348	1.36562	0.00202712	603	ENSG00000260645	-1.09518	0.0170869
604	GINS1	1.36379	2.89545e-11	604	ENSG00000226310	-1.09482	0.000771274
605	SPTBN5	1.36366	0.00167262	605	RGS5	-1.09402	1.20006e-06
606	PYCR3	1.36273	2.08258e-07	606	ARHGEF5	-1.09388	1.07767e-12
607	SLC27A2	1.36139	7.82716e-05	607	DNAJC27	-1.09381	8.04696e-06
608	FGFBP3	1.36026	6.06721e-07	608	ENSG00000289183	-1.09305	0.00624333
609	SGK2	1.36023	0.000678339	609	ABTB1	-1.09241	8.31587e-05
610	HMGN2P5	1.35961	1.11063e-17	610	JAG1	-1.09226	1.52808e-10
611	ENSG00000253266	1.3553	0.00435631	611	ANKRD33B	-1.09053	8.61166e-10
612	ATF6-DT	1.35455	6.63408e-05	612	VWDE	-1.0893	1.15414e-05
613	IDI1	1.35451	4.17508e-09	613	FTL	-1.08829	2.17221e-07
614	HADH	1.35385	2.77502e-19	614	SLC45A1	-1.0882	1.09957e-05
615	CRPPA	1.35099	0.000809815	615	DLX2	-1.08728	0.000405514
616	LPCAT1	1.35061	2.27926e-20	616	JAK2	-1.0872	3.75685e-08
617	BLM	1.35042	8.73825e-08	617	POU2F3	-1.08609	0.00126572
618	PALM3	1.34935	8.89311e-07	618	SLC16A1-AS1	-1.0859	1.19032e-05
619	MMP9	1.34894	4.9915e-06	619	PTP4A3	-1.08579	1.05895e-06
620	HSPE1	1.34803	1.4317e-07	620	DPY19L3	-1.08567	2.79592e-08
621	GCHFR	1.34684	2.44211e-08	621	ENSG00000263551	-1.08562	0.000295188
622	DGUOK-AS1	1.34671	3.79756e-07	622	OSBPL1A	-1.08549	2.42968e-06
623	ARRB1	1.34566	1.23381e-11	623	BIRC3	-1.08469	3.71767e-08
624	POP1	1.34299	1.99116e-07	624	HERPUD1	-1.08386	2.07918e-10
625	TSPEAR	1.3424	0.00606129	625	PXK	-1.0821	5.75119e-11
626	HTRA3	1.34149	2.94137e-06	626	LAMB2	-1.08149	1.78957e-10
627	RECQL4	1.33966	3.46444e-13	627	ENSG00000300524	-1.08085	0.00324812
628	MICALL2	1.33949	6.80302e-14	628	ENSG00000290793	-1.08038	0.00138629
629	NAPEPLD	1.33638	0.000217217	629	ANKRD12	-1.07933	5.00584e-07
630	ANAPC15	1.33601	1.71935e-13	630	PARD3B	-1.07812	1.29237e-07
631	ENSG00000287497	1.33534	0.00690546	631	TNFRSF19	-1.07809	3.3403e-05
632	CYB5R2	1.33393	2.94606e-06	632	NUMBL	-1.07734	2.28869e-10
633	ENSG00000253530	1.3337	0.00711439	633	KRT83	-1.07621	0.00445673
634	ENSG00000290957	1.33317	0.0055881	634	FBLN2	-1.07601	0.0114707
635	SYTL4	1.32768	1.17103e-09	635	NCOA3	-1.07541	3.41563e-08
636	VSTM1	1.32691	0.000134661	636	H4C8	-1.0748	1.31018e-07
637	CENPP	1.32686	4.74759e-09	637	MTMR3	-1.07462	6.82473e-08
638	LINC02763	1.32497	0.0071776	638	SEC24D	-1.07379	7.08508e-10
639	BRCA2	1.32351	1.1368e-06	639	KDM1B	-1.073	1.19748e-08
640	PBK	1.32321	1.16266e-11	640	ENSG00000269952	-1.07131	0.00682139
641	KIF20A	1.32179	1.52744e-06	641	APRG1	-1.07044	0.00101438
642	ENSG00000300428	1.32111	0.000380346	642	ZNF503-AS1	-1.06981	0.00282032
643	ZNF724	1.3209	0.00311757	643	LAMB3	-1.06945	2.09885e-12
644	LUM	1.32048	0.000486402	644	ZNF516	-1.06937	8.66034e-07
645	AURKB	1.31892	7.25067e-13	645	JMJD7-PLA2G4B	-1.06721	0.000369909
646	SUV39H2	1.31803	1.38399e-12	646	MAFG	-1.06662	3.85173e-09
647	ACTRT3	1.31526	0.000565677	647	LZTS3	-1.06625	2.06421e-09
648	SIGLEC15	1.31512	0.00305766	648	PELI1	-1.06515	1.93004e-06
649	ENSG00000297451	1.31445	0.00491626	649	ANK2	-1.06363	0.000532086
650	FANCD2	1.31409	1.63224e-14	650	SLC44A4	-1.06335	4.16654e-05
651	H19	1.31408	0.00827326	651	JAZF1	-1.06231	2.39167e-09
652	HYAL3	1.31405	1.22274e-11	652	KDM6B	-1.0623	3.17308e-10
653	HAS2-AS1	1.31399	1.98775e-05	653	AZIN2	-1.06212	3.73504e-05
654	CENPW	1.31382	1.79681e-09	654	UBE2E2	-1.06182	1.00089e-11
655	ENSG00000287245	1.31152	5.17119e-06	655	AZI2	-1.06071	4.55072e-21
656	ENSG00000303511	1.31132	0.00826905	656	FNBP1	-1.06058	6.29076e-13
657	NEK8	1.31068	8.38135e-07	657	ENSG00000304545	-1.06012	0.0142972
658	H2AZ1	1.31043	8.7332e-32	658	CLDND1	-1.05774	2.72556e-10
659	ENSG00000280120	1.30952	1.2726e-05	659	ASB1	-1.05743	1.31855e-17
660	ZNF726	1.30941	0.000487906	660	PLXDC1	-1.05644	0.00585084
661	STPG3-AS1	1.30837	0.00789863	661	KCNH2	-1.05637	0.000195008
662	COL6A3	1.30566	1.72262e-15	662	H4C5	-1.05543	0.0008331
663	ADAM22	1.30538	4.40881e-05	663	ENSG00000304189	-1.05496	0.0192558
664	DNAH2	1.30512	9.93576e-06	664	CDCP1	-1.05423	1.98144e-10
665	PLLP	1.30402	0.000556309	665	HECA	-1.05273	4.38154e-09
666	CCR1	1.30281	0.00231557	666	RNU6-574P	-1.0524	0.0200301
667	CCNT2-AS1	1.30091	7.69318e-05	667	LRRC70	-1.05054	0.020665
668	SNCB	1.29947	0.00460693	668	ENSG00000227726	-1.05052	0.0116379
669	HSPA2	1.29934	1.57337e-13	669	FGF13	-1.04961	0.00104103
670	THOP1	1.29912	7.29313e-11	670	ALDH3B1	-1.04946	4.44344e-10
671	ENSG00000262823	1.29861	0.00319137	671	NELL2	-1.04872	0.0202871
672	SHQ1	1.29726	2.97287e-07	672	EPGN	-1.04709	3.03316e-05
673	MARCHF4	1.29693	5.32871e-07	673	CCDC91	-1.04502	1.48464e-11
674	RASSF8-AS1	1.29659	1.47054e-07	674	CCDC186	-1.04251	9.06827e-06
675	ENSG00000244791	1.29623	0.00538483	675	LINC02288	-1.04229	0.000497599
676	HSD17B7	1.2954	5.30628e-12	676	RECK	-1.04081	9.18475e-06
677	KCNAB3	1.29347	0.000942975	677	KCNJ11	-1.04063	3.66383e-05
678	P2RY11	1.29318	0.000457755	678	ENSG00000260586	-1.03953	0.0207929
679	ARMC6	1.29276	2.43285e-13	679	RASA2	-1.039	1.37618e-06
680	RASD1	1.29236	0.0033705	680	KILH	-1.03825	0.016302
681	H3C3	1.29055	0.00230177	681	RABL3	-1.03797	1.52645e-10
682	MKRN2OS	1.28996	1.84929e-10	682	TMEM40	-1.03749	6.67611e-12
683	COL4A6	1.28981	3.69381e-06	683	PAQR5	-1.03712	1.53975e-07
684	TEDC2	1.28862	4.24548e-06	684	SPOCK1	-1.03588	0.000142738
685	SREBF1	1.28846	1.00866e-13	685	PTK6	-1.03584	2.57338e-14
686	COL8A1	1.28814	1.47861e-07	686	RFX3	-1.03384	0.00101509
687	PCLAF	1.28797	1.49103e-05	687	H2BC5	-1.03362	1.16182e-07
688	PASK	1.28796	1.95008e-07	688	CXCL5	-1.03337	1.67549e-05
689	LINC00622	1.28603	0.00814245	689	S1PR2	-1.03336	1.22991e-10
690	ORC6	1.28519	1.93248e-13	690	DNAJC10	-1.03303	7.69628e-14
691	EMILIN1	1.28463	0.00528784	691	LINC02004	-1.03266	0.00296471
692	LINC01711	1.28397	0.000118472	692	GCNT3	-1.0324	0.0152062
693	WRAP53	1.28324	5.44747e-10	693	CGNL1	-1.03227	1.30879e-05
694	KCNC3	1.28318	0.000198847	694	ENSG00000226824	-1.03161	1.07881e-05
695	ENSG00000272345	1.28295	0.00126353	695	CYLD	-1.03148	1.64089e-17
696	HOXB13	1.28087	2.26114e-09	696	MYADM	-1.02877	3.50598e-13
697	CCNF	1.2804	1.00586e-10	697	FAM24B	-1.02851	5.96398e-06
698	NMU	1.28016	2.62919e-06	698	FLYWCH1	-1.02845	2.06508e-11
699	IKBKE	1.27935	2.94672e-07	699	CSNK2A3	-1.02698	1.00911e-07
700	CENPX	1.27918	1.24018e-10	700	SOCS3	-1.02672	3.93936e-15
701	PCOTH	1.27859	0.0035892	701	ENSG00000295359	-1.02606	0.0186361
702	RBM14	1.27712	1.97246e-16	702	SERINC1	-1.02571	2.3761e-12
703	PTN	1.27677	7.21665e-05	703	TMEM91	-1.02475	0.00158638
704	AVIL	1.27502	0.00836316	704	NYAP1	-1.02406	0.000423935
705	CLU	1.27457	4.6306e-07	705	TCP11L1	-1.02368	6.23723e-09
706	BIRC5	1.27449	2.23578e-13	706	MTND2P28	-1.02255	0.000556309
707	ENSG00000302188	1.27404	0.00943388	707	SH2D3A	-1.02204	1.56417e-10
708	ENSG00000272173	1.27375	0.00415907	708	HBP1	-1.02147	4.73487e-05
709	ENSG00000273314	1.27362	3.32613e-07	709	COLEC10	-1.02132	0.00711069
710	FANCB	1.27169	7.72624e-08	710	GRIN3B	-1.02037	0.00362074
711	ENSG00000261840	1.27031	0.0057898	711	NBAS	-1.02013	1.63171e-11
712	LINC01213	1.27028	0.0096065	712	ENSG00000291078	-1.01676	3.47835e-07
713	SCFD2	1.26762	7.14018e-09	713	ENSG00000288820	-1.01642	0.00511536
714	ENSG00000280010	1.26703	0.0088804	714	ENSG00000269463	-1.01632	0.0198677
715	TICRR	1.2651	2.79621e-09	715	BEST1	-1.01585	0.0016441
716	ENSG00000275765	1.26502	3.58007e-05	716	MKX	-1.01526	0.000351319
717	CHRNA5	1.26335	7.77281e-08	717	SH3BGRL2	-1.01478	3.78238e-09
718	MYH16	1.26156	9.76507e-06	718	WARS1	-1.01437	9.99391e-07
719	XRCC2	1.26099	2.0101e-05	719	PMAIP1	-1.01422	1.63797e-05
720	YLPM1	1.25875	5.18294e-13	720	CPM	-1.01254	9.4152e-11
721	DNA2	1.25815	8.0782e-10	721	RAB3IL1	-1.01183	3.04949e-11
722	SPATA3-AS1	1.25812	0.0033705	722	SERINC5	-1.01155	4.19939e-07
723	DDB2	1.25743	1.05789e-15	723	SRGAP2B	-1.01033	6.15253e-05
724	SAPCD2	1.25444	3.59465e-10	724	ENSG00000277342	-1.01007	0.0214918
725	MEIS1	1.25385	1.24677e-07	725	CBLC	-1.01006	3.11125e-07
726	ENSG00000268536	1.25337	0.0100734	726	TAB3	-1.00916	2.15327e-07
727	LINC01561	1.25298	0.00943388	727	NPTN-IT1	-1.00862	0.0241004
728	PSD4	1.25234	1.58673e-08	728	PTX3	-1.00861	0.000708061
729	DHCR7	1.25123	4.37559e-10	729	FOSL2-AS1	-1.00655	0.000865072
730	TMEM266	1.25024	0.00749427	730	ZNF441	-1.0065	5.51894e-08
731	ALYREF	1.2502	9.5172e-10	731	DSC3	-1.00417	4.26089e-08
732	MATCAP1	1.24882	8.20627e-09	732	ENSG00000290999	-1.0023	0.00549877
733	ENSG00000296622	1.24863	0.0102338	733	CCNB1IP1	-1.00173	5.71811e-07
734	ARMC5	1.24716	2.46785e-05	734	B4GALNT3	-1.0017	0.00279679
735	SLC25A19	1.24711	1.91226e-09	735	DDX39B	-1.0014	3.44661e-05
736	FANCA	1.246	3.2407e-13
737	FANCI	1.24596	2.22283e-12
738	LINC01348	1.24538	0.00235456
739	ESRRG	1.24338	8.37061e-06
740	LIPG	1.24298	5.55392e-10
741	CABLES1	1.24212	6.6765e-10
742	ENSG00000273893	1.24037	0.000601251
743	PTMAP2	1.24033	0.00216147
744	DTYMK	1.24032	2.89481e-08
745	PSCA	1.23993	0.000105363
746	HMGN3	1.2395	6.46066e-13
747	ADAMTS15	1.23908	4.85625e-09
748	POLA1	1.23848	1.09241e-08
749	ANKRD63	1.23682	0.00707951
750	GARIN1A	1.23673	0.00315635
751	LINC00885	1.23579	0.0104934
752	LINC01232	1.23503	0.00316831
753	HAUS3	1.23476	0.000253359
754	ZBTB8B	1.23413	8.33131e-06
755	TBX20	1.23411	0.0101162
756	DGLUCY	1.23268	0.0108456
757	MEF2C	1.23158	1.76574e-05
758	FOXD4L1	1.22961	0.010573
759	GBX2	1.22948	0.00386222
760	BCL10-AS1	1.22819	0.00171637
761	CCDC18	1.22804	8.44976e-08
762	DDX46	1.22802	7.99291e-10
763	ENSG00000256312	1.22695	0.0100228
764	LINC02026	1.2264	0.0103537
765	LPXN	1.22606	2.04388e-11
766	EGLN3	1.226	2.01766e-06
767	SFXN5	1.22532	6.91807e-09
768	PKM	1.22506	2.67488e-28
769	TCF15	1.22442	0.0102542
770	TGM4	1.22417	0.000604082
771	PKMYT1	1.22415	2.22367e-08
772	SIVA1	1.22371	5.3765e-11
773	XRCC3	1.22237	8.8691e-15
774	SLC25A10	1.22188	1.39645e-07
775	KREMEN2	1.22187	0.000573756
776	H3C1	1.22095	0.00610352
777	TNFSF10	1.21799	0.00214862
778	FAM111A	1.21611	4.3346e-11
779	ENSG00000249863	1.21582	0.00696442
780	CD101	1.21381	0.0108165
781	HSP90AA1	1.21284	8.86704e-10
782	SULF2	1.21212	5.87102e-07
783	SLC4A11	1.21162	2.50395e-11
784	TRPV2	1.2108	0.0104653
785	CENPE	1.21021	3.98368e-08
786	SKAP1	1.2098	0.00528168
787	HSPA14	1.20736	6.67128e-08
788	C8orf34	1.20618	0.00935535
789	CSPG5	1.20543	0.0118535
790	ZNF596	1.20362	0.00137368
791	PODNL1	1.20197	0.00858113
792	TEDC1	1.20177	3.17268e-07
793	LINC02090	1.20129	0.0107069
794	RANBP1	1.2012	2.95795e-10
795	STIM2	1.20104	1.00448e-06
796	ENSG00000293992	1.20054	0.000494933
797	SNAI3-AS1	1.19854	5.68969e-05
798	DLG1-AS1	1.19783	0.00318252
799	LCIIAR	1.19651	0.000516647
800	ABCB4	1.19626	0.0122412
801	HOXA11	1.19597	1.9654e-12
802	ARHGDIB	1.19596	1.33976e-06
803	IL17RE	1.19586	1.8732e-06
804	NCF4	1.19521	0.0056454
805	ENSG00000299466	1.19427	0.0103733
806	F5	1.19389	0.010433
807	HIVEP3	1.19377	5.41425e-13
808	SEPTIN9-DT	1.19314	0.0124149
809	SLCO3A1	1.19289	0.00574068
810	RAD54B	1.19137	9.5172e-10
811	MDH1B	1.19093	0.00425245
812	HOXA10	1.18979	1.3735e-09
813	INO80C	1.18966	4.14583e-07
814	FHOD1	1.18958	3.60422e-15
815	PLEKHG4	1.18935	4.06249e-06
816	PRLR	1.18863	0.00233094
817	LINC01736	1.18833	0.00131803
818	NDRG4	1.18823	6.07019e-09
819	KRT78	1.18776	0.0115813
820	DNAJA1	1.18659	1.13016e-07
821	PDSS1	1.18574	1.94749e-07
822	KIF18B	1.1841	7.10941e-11
823	ST3GAL6-AS1	1.18226	0.0104655
824	C21orf58	1.18003	4.09874e-08
825	ENSG00000253125	1.17993	0.0109582
826	PODXL2	1.1799	2.10605e-12
827	CDC6	1.17941	2.93913e-08
828	KRT15	1.17901	0.00455401
829	ENSG00000280417	1.17864	0.006605
830	RBL1	1.17818	3.58178e-06
831	SCARA5	1.17804	0.00132485
832	ENSG00000273162	1.17794	9.9484e-05
833	TSPEAR-AS1	1.17579	0.0118047
834	IFI27	1.17569	0.00977192
835	GTSE1	1.17513	6.04556e-11
836	ARHGEF26	1.1747	1.75372e-05
837	ADCY10P1	1.17331	0.00065225
838	TRIB2	1.17093	1.30542e-15
839	HSPA1B	1.17085	2.67342e-15
840	PC	1.16785	7.52627e-12
841	PANK1	1.16688	2.91624e-06
842	LRR1	1.16659	1.89249e-07
843	GALNT9-AS1	1.16646	0.013069
844	C1R	1.16611	2.78169e-06
845	FAM217B	1.1652	2.82865e-06
846	RERG	1.16431	0.00120292
847	KIFC1	1.16392	9.79094e-10
848	OIP5	1.16384	1.19451e-08
849	POLE	1.16285	1.46741e-12
850	ABCC6P2	1.16274	0.0137933
851	TGFB3	1.16251	2.67425e-10
852	SCG2	1.16196	0.00052787
853	DCTPP1	1.16179	1.69942e-07
854	PLCB2	1.16112	0.00681839
855	HMGN2	1.16089	1.84654e-11
856	NCAPG	1.15972	5.52855e-09
857	PARP1	1.15965	2.46812e-14
858	ENSG00000298073	1.15937	0.00225548
859	SUV39H1	1.15916	4.90173e-15
860	GON7	1.15838	6.05117e-07
861	MAP1A	1.15794	0.000237323
862	SWSAP1	1.15723	9.76507e-06
863	CENPU	1.15708	2.27207e-09
864	CDH7	1.15616	3.15454e-05
865	SAFB2	1.15606	6.64752e-06
866	ENSG00000299483	1.15577	0.00671287
867	SLC16A13	1.15569	0.00160069
868	ENSG00000289916	1.15504	0.0131312
869	FKBP5	1.15477	1.571e-10
870	ENSG00000279138	1.15477	0.0115836
871	CASTOR2	1.15264	7.55871e-15
872	TSNAXIP1	1.15209	0.0134751
873	NEIL3	1.15136	2.28954e-08
874	GIRGL	1.1512	0.000149432
875	TOR3A	1.15074	4.50207e-13
876	BEX1	1.14977	5.08458e-07
877	ENSG00000254777	1.14961	0.0141142
878	FNDC10	1.14709	0.00118049
879	MXD3	1.14644	5.73758e-05
880	UCA1	1.14508	0.00778623
881	ENSG00000270001	1.14453	0.0119367
882	CENPN	1.14308	3.02498e-11
883	CHEK1	1.14283	3.04615e-11
884	ELAVL2	1.14161	9.19754e-07
885	DOC2A	1.14078	0.000894103
886	FAM50B	1.14051	2.15573e-07
887	ENSG00000183154	1.13986	0.0129325
888	ATAD2	1.13794	1.40502e-09
889	LINC00898	1.13743	0.014524
890	TP73	1.13658	0.000386478
891	VASH1	1.13555	2.8348e-05
892	ENSG00000296101	1.13548	0.00361119
893	PANO1	1.13523	0.0149497
894	MAB21L3	1.13483	0.0108118
895	ENSG00000289294	1.13363	9.28119e-05
896	MGAT5	1.13306	6.37494e-13
897	ENSG00000276529	1.13306	0.000184526
898	ODAD3	1.13073	0.00437816
899	ATAD3B	1.12912	6.60574e-06
900	ENSG00000232140	1.12906	0.0132843
901	FNTB	1.12835	5.16577e-12
902	RRM1	1.12806	3.75916e-13
903	ENSG00000300690	1.12753	0.00460207
904	PIK3R1	1.12753	1.20578e-05
905	KIAA0586	1.1272	1.41075e-07
906	UPK1B	1.12669	0.0154318
907	RNF224	1.12641	0.00950654
908	CENPB	1.12608	2.28622e-07
909	SAFB	1.1258	4.22775e-07
910	FDPS	1.12439	5.22738e-14
911	FBXO5	1.12408	3.15063e-08
912	EN2	1.12377	0.0083147
913	ST6GAL2	1.12196	0.000566036
914	LINC00052	1.12132	0.00746729
915	CFAP298-TCP10L	1.12128	0.00656076
916	VSIG1	1.12083	0.0101688
917	CCDC103	1.12031	0.000112869
918	LRRC66	1.11965	0.0137611
919	CHAF1B	1.11924	1.78572e-08
920	ENSG00000261338	1.11914	0.0081989
921	ITGA2B	1.11909	5.40894e-06
922	ALDH1L1-AS1	1.11814	0.00382862
923	HEXIM2	1.11685	6.95351e-08
924	ENSG00000289850	1.11436	7.0183e-06
925	ENSG00000261167	1.11394	0.00197812
926	ZBED5-AS1	1.11321	2.05465e-10
927	SQLE	1.11261	8.38135e-07
928	ENSG00000299534	1.11185	0.00249865
929	ENSG00000261804	1.11145	0.00374762
930	SYNM	1.11123	1.63422e-08
931	ENSG00000271797	1.11103	0.00972129
932	SEPSECS-AS1	1.10948	0.000976836
933	BEST3	1.10941	0.0132417
934	LNCTAM34A	1.10915	0.010949
935	RBM10	1.10904	3.50799e-13
936	FOXRED2	1.10889	4.36737e-10
937	TRAV39	1.10883	0.0105699
938	ENSG00000301079	1.10689	0.0108039
939	ZNF326	1.10668	6.29422e-06
940	AK5	1.10629	0.0102098
941	ENSG00000261770	1.1061	0.0144143
942	GHET1	1.10582	0.0112586
943	MIR9-1HG	1.10526	0.00179541
944	ADM5	1.10477	0.00737276
945	KIF20B	1.10454	3.80802e-06
946	RHOBTB2	1.10437	8.69778e-07
947	GNB1L	1.10264	2.73144e-08
948	RDH12	1.10261	0.00847885
949	NYNRIN	1.10239	2.97486e-10
950	IFI6	1.10227	1.39127e-05
951	MCM8	1.10139	7.39972e-08
952	ENSG00000266830	1.10038	0.0145424
953	ACAP3	1.09913	9.02705e-08
954	DYNC2I2	1.09887	1.28145e-13
955	PLPP4	1.09885	0.000233065
956	SYNE2	1.09758	1.63162e-05
957	IQCG	1.09756	2.73335e-05
958	TIPIN	1.0975	0.000110958
959	CCN2	1.09731	0.000123539
960	ENSG00000303311	1.09701	0.017392
961	SRSF2	1.09576	3.43076e-11
962	PSPC1	1.09564	7.575e-13
963	ENSG00000258711	1.09529	0.0168936
964	LYRM4-AS1	1.09491	0.00103101
965	IMP3	1.0949	2.18628e-05
966	S1PR3	1.09451	5.30622e-06
967	PTMA	1.09425	7.73299e-12
968	CYP4X1	1.09414	0.000593212
969	SPMIP1	1.09412	0.00632798
970	DNMBP	1.09364	8.39796e-06
971	DLL4	1.09295	0.00904682
972	ENSG00000259584	1.09232	0.015495
973	COPS8-DT	1.09205	0.00159319
974	ENSG00000305207	1.09204	0.0041976
975	ACSBG1	1.09103	0.00863522
976	ENSG00000274825	1.09069	0.00467485
977	ENSG00000285840	1.09056	0.0178027
978	PEX11A	1.08975	0.00010123
979	ENTPD1-AS1	1.08803	0.000134447
980	RAPGEF3	1.08737	0.000286105
981	ITGB7	1.08734	0.0171511
982	ENSG00000271936	1.08694	0.00302801
983	LRG1	1.08613	1.23432e-05
984	ENSG00000278000	1.08579	0.0113527
985	SHCBP1	1.08573	1.14589e-08
986	SLC26A4-AS1	1.08552	0.0113981
987	NUP153-AS1	1.08446	0.000799019
988	ROPN1B	1.08441	0.0181219
989	MIR4280HG	1.08406	0.00117074
990	CASS4	1.08343	0.0173697
991	ENSG00000289981	1.08284	0.0183291
992	ENSG00000250899	1.08275	0.00328765
993	POP5	1.08156	5.38073e-07
994	ENSG00000277534	1.08139	2.20921e-05
995	PRSS36	1.08073	0.00414627
996	MMACHC	1.08072	1.89619e-07
997	GGCT	1.08071	3.65793e-06
998	ENSG00000258122	1.07983	0.0185415
999	MANSC1	1.07962	4.8919e-07
1000	HS1BP3-IT1	1.0794	0.0185982
1001	OSR1	1.07938	4.38409e-07
1002	ENSG00000255856	1.07848	0.000546604
1003	DSN1	1.07846	7.62467e-15
1004	CRYZL2P	1.07828	3.7484e-11
1005	FASTKD1	1.07797	1.4348e-05
1006	SNRPG	1.07704	1.86627e-06
1007	ENSG00000286388	1.07593	0.000512769
1008	IL7	1.07533	0.00141636
1009	ELP6	1.07526	1.19413e-12
1010	CXCL9	1.07381	0.00875815
1011	ANLN	1.07349	5.21637e-06
1012	CLN6	1.07334	4.62982e-07
1013	PRECSIT	1.0729	0.000335017
1014	SLC9A2	1.0729	3.57194e-05
1015	HIRIP3	1.0714	3.93223e-14
1016	SEMA3F	1.07061	1.19899e-06
1017	ENSG00000273275	1.07039	0.0180341
1018	ROPN1L	1.06957	0.001009
1019	ENSG00000306637	1.06831	0.0174571
1020	RIC8B	1.06819	2.19899e-06
1021	CSRNP3	1.067	0.00282532
1022	CRISPLD1	1.0665	5.54401e-05
1023	ST3GAL6	1.06573	0.00152643
1024	ENSG00000303946	1.0654	0.012497
1025	ENSG00000305073	1.06533	0.00998169
1026	ENSG00000305936	1.0644	0.0167899
1027	ESPL1	1.06415	1.8678e-08
1028	FIGNL1	1.06401	5.20645e-08
1029	IRF2BP1	1.06393	9.49496e-05
1030	ENSG00000273485	1.06347	0.0186403
1031	VMO1	1.06344	0.00915287
1032	LDLR	1.06335	6.85068e-09
1033	SPINK13	1.06253	0.0107466
1034	PRR15	1.06244	6.49097e-06
1035	NUDT1	1.06194	5.21026e-07
1036	SPNS2	1.06088	0.000164311
1037	POU2F2	1.06074	8.22334e-11
1038	C9orf40	1.05904	7.01234e-09
1039	STAMBPL1	1.05897	2.18628e-05
1040	SAMD13	1.05865	1.80759e-05
1041	SF3B4P1	1.05649	0.0154842
1042	AOC3	1.05637	0.00845861
1043	ATP8A2	1.05536	0.00251831
1044	ENSG00000224376	1.05506	0.00524538
1045	CTSV	1.05438	1.67098e-06
1046	PIMREG	1.05436	1.02474e-08
1047	CACYBP	1.05344	9.50762e-09
1048	MAK	1.05282	0.0110448
1049	F2RL1	1.05259	7.471e-05
1050	AADACP1	1.05254	0.0175326
1051	PRB3	1.05254	0.0105221
1052	ROM1	1.05226	4.48451e-05
1053	CBX8	1.05191	2.09765e-07
1054	LRRC63	1.05174	0.00838833
1055	ENSG00000291065	1.05159	0.00316831
1056	C10orf143	1.05156	0.0100529
1057	DMC1	1.05089	0.020457
1058	CALML3-AS1	1.04952	0.0157408
1059	MGAT5B	1.04869	1.27051e-08
1060	ENSG00000236536	1.04854	0.00460808
1061	CASC19	1.04799	0.0208605
1062	MMAB	1.04761	3.43258e-08
1063	TXNDC17	1.04725	9.62818e-08
1064	ZNF670-ZNF695	1.04704	0.0177734
1065	ENSG00000251584	1.04694	0.0209682
1066	MICB-DT	1.0465	0.00450904
1067	ENSG00000301729	1.04629	0.0197935
1068	LMOD1	1.04601	0.0194711
1069	UFSP1	1.04597	0.0072234
1070	ENSG00000287574	1.04548	0.00157557
1071	TUBA1B-AS1	1.04539	8.78767e-05
1072	CNPY2-AS1	1.04519	0.00327782
1073	KIF11	1.0451	1.76276e-07
1074	AKNAD1	1.044	0.0132761
1075	GBA2	1.04389	1.57134e-06
1076	KNTC1	1.04377	2.11427e-11
1077	ZNF784	1.04285	4.69883e-05
1078	LINC00412	1.04116	0.000554446
1079	FAM222A-AS1	1.04085	4.13098e-05
1080	PTPRQ	1.04082	0.0186899
1081	WDHD1	1.04	4.13542e-08
1082	SNRPF	1.03981	9.71849e-06
1083	LINC00239	1.03981	0.0115009
1084	SIRPA	1.03978	2.89075e-14
1085	HMGN2P6	1.03939	0.00636269
1086	CHST10	1.03822	4.18293e-05
1087	GALNT6	1.03737	8.92621e-18
1088	NME1	1.0373	2.69852e-05
1089	ENSG00000228843	1.03722	0.0159678
1090	ENSG00000258976	1.03712	0.021429
1091	ENSG00000225335	1.03698	0.0128538
1092	CNTF	1.03685	0.0116702
1093	STS	1.03674	2.83706e-05
1094	ENSG00000308241	1.03662	0.0156661
1095	ENSG00000269976	1.03612	0.0193912
1096	ENSG00000305153	1.03586	0.0115106
1097	MTHFD1	1.03478	1.7944e-11
1098	INTS5	1.03454	0.00052787
1099	RFC3	1.03428	1.75045e-09
1100	GAS2L1	1.03416	4.84761e-09
1101	DCAF4L1	1.03411	0.0179771
1102	TIMELESS	1.03328	1.56305e-14
1103	CALHM5	1.03276	0.0217435
1104	ALG10	1.0327	5.91467e-05
1105	GEMIN6	1.03261	2.8657e-06
1106	LNCATV	1.03243	0.009103
1107	EME2	1.03204	0.000357778
1108	RMI2	1.03149	2.78367e-07
1109	COX16	1.0309	1.19748e-08
1110	TRMU	1.03084	2.02925e-07
1111	ENSG00000306634	1.02859	0.00349539
1112	ATP6V0E2	1.02854	3.50757e-12
1113	NCAPH2	1.02763	1.05548e-08
1114	PTOV1-AS2	1.02683	0.00102662
1115	PADI4	1.02674	0.0219934
1116	PBX1	1.02639	2.85227e-05
1117	ENSG00000284954	1.02595	0.0138509
1118	PROCA1	1.02533	0.00144047
1119	PAGR1	1.02474	6.28701e-07
1120	ENSG00000272563	1.02463	0.0226777
1121	DEPTOR	1.02397	0.00075136
1122	ENSG00000303136	1.02311	0.012226
1123	ENSG00000248015	1.02292	0.00712867
1124	LEO1	1.02272	4.03787e-09
1125	KIF24	1.02227	7.9292e-07
1126	LINC02453	1.02164	0.00687371
1127	KCNJ15	1.02107	0.0108175
1128	RNASE1	1.02056	0.0175696
1129	HMGN5	1.02019	8.46495e-07
1130	ADRA1D	1.02007	0.000606771
1131	REXO5	1.01963	2.16476e-07
1132	NFIA	1.01949	1.79153e-06
1133	FZD4-DT	1.01841	0.0012385
1134	ENSG00000302646	1.0183	0.00965834
1135	PGAM4	1.0181	6.94991e-06
1136	ENSG00000307365	1.01798	0.00133469
1137	WDR77	1.01795	1.30452e-05
1138	TECR	1.01717	1.36985e-12
1139	MIF-AS1	1.0169	0.0196183
1140	PREP	1.01672	1.6229e-17
1141	MPP2	1.01527	7.07316e-13
1142	TMEM198B	1.01487	6.62249e-06
1143	ENSG00000270558	1.0146	0.0226465
1144	ENSG00000251161	1.01359	0.0005348
1145	POLR3K	1.01341	1.34434e-06
1146	LINC02067	1.01296	0.00781702
1147	ENSG00000299052	1.01266	0.0198143
1148	SNRPD1	1.01237	1.11063e-07
1149	ATAD5	1.01233	8.78341e-06
1150	EPB41L2	1.01046	1.12148e-05
1151	LMNB2	1.01033	4.43422e-11
1152	PRAC2	1.00885	1.6177e-05
1153	VANGL1	1.00769	2.58019e-07
1154	SAXO2	1.00663	0.00886981
1155	PRR7-AS1	1.00531	0.0169904
1156	PIGM	1.00502	2.4276e-05
1157	SH3TC2	1.00452	8.09229e-07
1158	ENSG00000227388	1.00278	0.0210022
1159	RAD51C	1.00184	2.14961e-07

## Sheet: PC3 CTR vs PC3 ONC206
Downregulated genes in ONC206-treated PC3 cells				Upregulated genes in ONC206-treated PC3 cells
#	Genes	log₂ fold change	Adjusted p-value	#	Genes	log₂ fold change	Adjusted p-value		Positive log₂ fold change indicates higher expression in control relative to treatment
1	MAP2K6	5.05387	2.03508e-30	1	MT-TW	-4.37217	2.27085e-24		Negative log₂ fold change indicates higher expression in treatment relative to control
2	ENSG00000294187	4.65656	2.92354e-12	2	CENPNP1	-4.20977	2.00266e-11
3	PCDH18	4.2973	1.66476e-09	3	MT-TK	-3.97902	2.4046e-07
4	PALMD	4.27462	4.19494e-08	4	ENSG00000301102	-3.95066	1.00167e-08
5	TRDC	4.22988	5.43773e-19	5	DMGDH	-3.88535	8.71457e-30
6	APLN	4.20761	2.22904e-22	6	KLHDC7B	-3.57808	2.11996e-11
7	RASL11A	4.07668	1.02001e-20	7	GDF15	-3.05933	4.25296e-11
8	MYB	4.05562	2.93813e-10	8	IL1RL1	-3.02552	1.3193e-32
9	PADI3	3.98994	3.70939e-11	9	L3MBTL2-AS1	-2.90899	3.54857e-05
10	HAS3	3.87972	3.82584e-42	10	BGN	-2.78512	9.00871e-10
11	SPARC	3.7797	3.89632e-13	11	SYTL5	-2.77372	1.32494e-09
12	PCSK9	3.65473	1.96858e-27	12	LINC02889	-2.71142	1.0593e-10
13	RGS2	3.64007	1.97245e-25	13	IL24	-2.71068	6.8995e-48
14	SERPINB3	3.55949	3.18634e-06	14	ENSG00000289901	-2.62029	1.1168e-11
15	CA9	3.55615	7.49344e-16	15	ENSG00000309309	-2.59236	1.99601e-06
16	ADORA1	3.53364	2.96336e-25	16	LURAP1L	-2.56731	4.16154e-29
17	ENSG00000240497	3.36888	4.70623e-09	17	STK32A	-2.53473	5.49386e-22
18	MGP	3.21482	4.22961e-19	18	PPP1R15A	-2.52516	1.26437e-33
19	COL2A1	3.19362	2.55445e-05	19	CLGN	-2.51225	4.50374e-35
20	CDSN	3.19277	8.82456e-09	20	THSD7A	-2.49134	2.29244e-06
21	CA12	3.15382	1.74299e-16	21	MT-TI	-2.48219	1.7398e-07
22	DHRSX	3.14526	2.40743e-08	22	UPP1	-2.4317	1.98443e-46
23	VASH2	3.03539	5.18493e-08	23	IL20RB	-2.42373	1.87557e-11
24	KRTAP3-1	3.0024	1.97136e-17	24	PDGFA	-2.39393	1.0536e-31
25	TMT1A	2.98855	1.57673e-17	25	ENSG00000309250	-2.37668	4.87864e-07
26	ENSG00000286805	2.9835	1.5577e-06	26	NGF	-2.34069	1.20644e-16
27	ENSG00000226919	2.93916	2.41653e-19	27	SPX	-2.32703	2.54512e-11
28	ENSG00000297526	2.9386	1.93912e-06	28	AMIGO2	-2.30196	1.81092e-20
29	NOX5	2.93774	3.61314e-12	29	DDIT3	-2.30195	3.45886e-18
30	BRINP2	2.93568	2.63006e-10	30	ENSG00000231977	-2.23252	7.34586e-06
31	SFRP1	2.92806	2.72054e-05	31	LYPLAL1-DT	-2.2093	3.13008e-26
32	SERPIND1	2.92623	3.74602e-12	32	DACT1	-2.17421	3.91181e-11
33	ACOX2	2.89143	2.69669e-53	33	CMKLR2	-2.17045	5.47601e-05
34	PRR5L	2.86854	1.48078e-45	34	SYNE3	-2.16937	3.191e-14
35	MAB21L4	2.84221	4.41261e-31	35	ID4	-2.13224	3.06115e-14
36	FABP4	2.82897	7.87014e-05	36	RNF39	-2.12818	1.25133e-22
37	GRPR	2.77729	1.08284e-08	37	GLT8D2	-2.12175	3.50438e-14
38	MSMP	2.77094	4.90858e-14	38	ENSG00000198580	-2.11037	0.000218405
39	PLCXD3	2.75837	1.91975e-19	39	GATA6	-2.08604	4.06687e-22
40	PPP1R1B	2.75552	7.96322e-15	40	ENSG00000307703	-2.07635	2.27197e-08
41	LFNG	2.75269	4.71399e-27	41	STC2	-2.07352	2.73168e-14
42	ZBED2	2.74541	6.80879e-12	42	FLRT1	-2.06178	0.000391419
43	FAM111B	2.72678	1.26364e-08	43	NECAB2	-2.05702	2.43252e-09
44	LINC02672	2.72017	6.50842e-08	44	SLC22A15	-2.04576	8.88923e-25
45	ENSG00000255750	2.7087	8.89633e-10	45	FTH1P3	-2.04104	0.000214762
46	ARNT2	2.70202	5.64219e-14	46	CD55	-2.03735	4.00122e-24
47	CDH5	2.69539	3.35347e-10	47	ARG2	-2.02453	4.38445e-21
48	HRCT1	2.67459	8.40244e-08	48	STEAP1B-AS1	-2.02148	3.62374e-11
49	TRAV39	2.6742	2.48962e-06	49	CPEB2	-2.01861	4.90856e-11
50	FGFBP1	2.66637	9.68522e-46	50	ERN1	-2.01223	1.22153e-18
51	ENSG00000306764	2.65837	5.07402e-09	51	PIM1	-1.98224	1.03004e-05
52	HPGD	2.65805	1.07958e-07	52	MT-RNR1	-1.972	1.99823e-30
53	LINC02701	2.63612	2.0946e-10	53	CYP1B1	-1.96256	1.8666e-15
54	ASB9	2.60773	3.32062e-24	54	ASNS	-1.96044	8.53881e-06
55	S1PR5	2.60274	4.934e-10	55	C7orf57	-1.94726	2.47831e-05
56	CEMIP	2.58744	1.87557e-11	56	DNAJB9	-1.94392	2.19334e-21
57	SH3PXD2A-AS1	2.57542	4.10601e-12	57	KLF7	-1.92439	3.90932e-17
58	SEMA3G	2.5635	8.95359e-08	58	MT-RNR2	-1.91902	1.33671e-29
59	APOBEC3G	2.5381	3.69808e-05	59	SLC22A3	-1.91552	1.47348e-13
60	FBLN5	2.5087	5.578e-06	60	ERRFI1	-1.90757	5.08993e-13
61	DIAPH2-AS1	2.50284	1.56566e-08	61	SPIRE1	-1.90556	8.74447e-25
62	PHACTR3	2.5014	1.6988e-26	62	SNHG8	-1.90402	1.91761e-18
63	MANCR	2.49765	7.76682e-30	63	PPP1R3B	-1.87346	6.99457e-12
64	SMAD6	2.4891	1.0347e-19	64	FTH1P8	-1.86325	5.92355e-10
65	LINC03095	2.4858	8.99973e-07	65	ENSG00000290585	-1.86012	0.000969921
66	OLFML2B	2.48473	5.91655e-06	66	UCN	-1.85817	5.9849e-05
67	PAG1	2.47303	1.41592e-17	67	YPEL2	-1.85377	5.8732e-08
68	ENSG00000260279	2.45857	9.93853e-06	68	GABARAPL1	-1.84162	4.67288e-18
69	RIBC2	2.45596	9.9908e-06	69	WNT4	-1.84027	6.66875e-09
70	ENSG00000250041	2.4511	1.87344e-06	70	GPCPD1	-1.836	4.13319e-57
71	ENSG00000289609	2.43416	1.56832e-07	71	KDM7A	-1.82334	6.36943e-11
72	FZD4	2.4233	1.00735e-18	72	NPIPB2	-1.82024	1.46055e-07
73	HMGB1P1	2.41352	4.65922e-13	73	S100P	-1.81281	0.000129518
74	CHRNA1	2.39903	4.11149e-15	74	CCPG1	-1.79949	2.55603e-12
75	LINC01721	2.37515	4.61629e-10	75	FTH1P2	-1.79659	5.00813e-14
76	PROM2	2.34016	1.28256e-55	76	SNHG32	-1.79531	5.83689e-29
77	SYT12	2.31994	4.67734e-06	77	SERPINE1	-1.78268	1.04596e-09
78	FAM222A	2.31524	2.40903e-08	78	ADAM23	-1.75978	1.05708e-05
79	TNFSF10	2.31508	1.20683e-06	79	NATD1	-1.75958	2.64857e-07
80	ENSG00000279806	2.30663	3.4483e-08	80	FTH1	-1.75562	5.02572e-15
81	CCNE2	2.29368	9.94072e-08	81	BEX2	-1.74712	5.79442e-21
82	KRT32	2.2917	6.71271e-07	82	ENSG00000301177	-1.74093	9.36172e-07
83	ENSG00000304236	2.28824	0.000179138	83	DUSP1	-1.74067	3.3825e-17
84	ITGB2-AS1	2.28796	2.48455e-10	84	ITPR3-AS1	-1.72932	9.2405e-09
85	SOSTDC1	2.27977	1.13623e-11	85	LINC01291	-1.72689	3.13317e-18
86	ENSG00000287023	2.2744	1.75574e-12	86	ITGB3	-1.72307	9.05716e-05
87	LMNB1	2.25811	1.64436e-25	87	FGF2	-1.71613	1.77048e-13
88	ENSG00000184441	2.24088	7.21327e-07	88	RBCK1	-1.69909	1.09135e-15
89	PADI4	2.24005	0.000154313	89	RBM24	-1.6981	5.00554e-12
90	ENSG00000298235	2.23024	2.38218e-13	90	NIBAN1	-1.69774	3.01362e-11
91	CAMK2B	2.2257	2.20937e-08	91	FTH1P20	-1.69424	9.62733e-05
92	TBXAS1	2.2147	1.28948e-21	92	FTH1P7	-1.69145	1.50409e-10
93	SPDEF	2.21362	1.09343e-28	93	FTH1P11	-1.68841	1.77493e-07
94	ENSG00000260328	2.21182	1.08189e-08	94	IL20	-1.68695	0.000348356
95	IGFBP5	2.2113	1.70072e-13	95	VLDLR-AS1	-1.68053	0.00111705
96	SLC1A3	2.20307	2.05166e-13	96	SNAI2	-1.68035	2.06443e-16
97	SLC7A8	2.19604	5.38826e-07	97	JMY	-1.68006	3.37087e-09
98	ENSG00000294346	2.1942	1.37426e-05	98	TCEA1	-1.67379	4.21762e-22
99	MANSC4	2.19218	1.9689e-19	99	MAP1B	-1.67102	1.47801e-15
100	ENSG00000261253	2.18902	4.20736e-07	100	C4BPAP1	-1.66959	0.000235317
101	FZD8	2.17672	1.66969e-25	101	ZFAS1	-1.66944	4.5894e-10
102	LDLR	2.16595	6.94569e-31	102	LINC01012	-1.66821	1.42433e-17
103	TCN1	2.15447	4.73778e-05	103	NMRAL2P	-1.66551	3.3297e-05
104	ARHGEF39	2.14676	1.35898e-09	104	WIPI1	-1.66379	1.77048e-13
105	TMPO-AS1	2.14321	2.48389e-18	105	SULT1E1	-1.66133	0.000645987
106	ZNF365	2.13538	3.18182e-09	106	ENSG00000290569	-1.63676	5.45651e-05
107	ORC1	2.13457	5.33626e-14	107	GK	-1.63628	1.1624e-16
108	ST3GAL5	2.13259	2.17639e-05	108	PABPC1L	-1.63228	8.68081e-19
109	ENSG00000251361	2.13086	1.17799e-11	109	GAS5	-1.61913	1.11733e-11
110	E2F2	2.12279	5.45174e-11	110	ERICH2	-1.61481	7.74068e-27
111	HSPA6	2.11866	8.08834e-06	111	SCG5	-1.60733	1.53264e-15
112	IL7R	2.11064	1.48334e-13	112	ZNF449	-1.60686	8.05588e-13
113	MTARC1	2.10816	6.32725e-15	113	ENSG00000259744	-1.60504	6.33641e-05
114	TENT5C	2.10367	3.21457e-15	114	ENSG00000297409	-1.60218	0.000139086
115	FAIM2	2.1013	0.000549497	115	LINC01133	-1.59934	0.000825805
116	ENSG00000289193	2.09996	1.21662e-09	116	GADD45A	-1.59314	4.29562e-18
117	WWTR1	2.09019	8.17039e-28	117	LRRC37B	-1.5908	1.10447e-22
118	S100A1	2.08951	8.49148e-06	118	RGS4	-1.58905	1.48467e-09
119	HVCN1	2.08949	0.000310121	119	GCNT3	-1.58356	0.00118761
120	PCNA	2.08831	8.0333e-19	120	UBA6-DT	-1.58006	9.43664e-17
121	FADS2	2.08628	1.26915e-61	121	ENSG00000263551	-1.57891	5.23125e-07
122	OLMALINC	2.07094	7.1908e-17	122	KLKP1	-1.57303	0.00137237
123	PLA2G7	2.06568	1.1526e-17	123	IL18R1	-1.55521	2.18421e-06
124	OAS2	2.06402	7.31678e-17	124	ENSG00000307465	-1.55513	0.00233627
125	QPRT	2.06346	0.000349661	125	LINC01828	-1.55498	0.000549497
126	UHRF1	2.05986	4.69012e-13	126	FGF21	-1.55381	0.00105554
127	LINC02688	2.05486	0.000287499	127	LHFPL2	-1.55125	2.95918e-26
128	HOTTIP	2.04696	4.97892e-10	128	ENSG00000293669	-1.55046	5.05141e-06
129	ERVMER34-1	2.04506	3.23707e-07	129	OSCAR	-1.54583	4.60674e-06
130	EWSAT1	2.03116	0.00035296	130	HEG1	-1.54436	2.1741e-16
131	ENSG00000289963	2.02126	3.09745e-07	131	ENSG00000303745	-1.54394	1.10731e-06
132	CDH13-AS2	2.01287	8.00962e-09	132	PRKG2	-1.5425	1.56913e-12
133	WNT3A	2.00224	0.000147604	133	IL6	-1.54197	0.000128388
134	CLCA2	1.99256	2.02892e-06	134	DLX2	-1.54118	2.50637e-06
135	DIRC3	1.98982	2.68318e-06	135	MXD1	-1.53132	2.35048e-12
136	CDKN2C	1.97773	2.07017e-20	136	PRPH	-1.52824	1.15502e-06
137	ENSG00000287064	1.97657	0.000226942	137	ENSG00000290999	-1.51502	0.000162762
138	ENSG00000272825	1.97189	3.53994e-12	138	GTPBP2	-1.51428	2.59794e-15
139	MYH15	1.96386	2.22019e-06	139	CBLB	-1.50359	3.17543e-11
140	GJA5	1.96186	1.16914e-18	140	MTURN	-1.50023	7.53221e-17
141	ENSG00000309811	1.95826	4.18244e-06	141	PAPPA2	-1.49691	0.00275681
142	TNS4	1.95347	5.76327e-10	142	MXI1	-1.4965	9.34277e-13
143	SPTLC3	1.93432	1.09109e-10	143	TUFT1	-1.49339	4.79807e-10
144	GPER1	1.93165	9.3461e-09	144	ENSG00000301202	-1.48512	0.00201455
145	THEM6	1.93084	1.49362e-41	145	NEAT1	-1.48332	2.56666e-09
146	AARD	1.9177	1.24489e-19	146	TANC2	-1.48273	1.39244e-15
147	IFITM1	1.91693	3.251e-07	147	PGPEP1	-1.48113	2.578e-22
148	TSPEAR	1.91483	0.000415187	148	LARP6	-1.47241	6.91114e-17
149	TAS1R3	1.91363	2.0209e-06	149	SYNGR3	-1.46798	4.53035e-08
150	IDI1	1.90095	1.01091e-15	150	TP53INP1	-1.46163	1.39621e-06
151	NEFL	1.90036	0.000743738	151	RND3	-1.4571	6.36064e-43
152	ENSG00000289850	1.90034	5.39542e-14	152	ZNF385C	-1.45114	3.53917e-06
153	FASN	1.89335	1.69698e-18	153	ARHGEF2	-1.45098	7.34349e-22
154	FOXP4-AS1	1.89261	1.01261e-06	154	GDAP1L1	-1.44836	0.00251164
155	DHCR7	1.8924	2.07017e-20	155	FTH1P23	-1.44693	1.09383e-06
156	NES	1.88431	9.5913e-26	156	APRG1	-1.44273	1.1459e-05
157	GDF11	1.88299	9.00174e-12	157	FGD4	-1.44078	8.74664e-12
158	CDCA7	1.88072	1.00217e-21	158	MARCHF1	-1.44075	7.61053e-13
159	PTPRQ	1.8796	0.000327811	159	ENSG00000228010	-1.44023	0.00287562
160	ADAMTS3	1.87095	1.12949e-16	160	BEST1	-1.43864	2.66663e-05
161	PLCH1	1.86764	2.84578e-12	161	ENSG00000287287	-1.42423	0.00108405
162	FREM2	1.86237	4.5361e-06	162	TRIB3	-1.42407	1.90806e-07
163	DPP4	1.86054	1.42432e-08	163	EGFR	-1.41886	4.1111e-11
164	PGM5P4-AS1	1.86026	7.32635e-06	164	RPS6KA2	-1.41272	1.17771e-07
165	TMEM97	1.85567	8.10439e-28	165	CASP4	-1.40045	2.2833e-14
166	MCM3	1.8492	1.03579e-14	166	KLHL24	-1.40024	0.000367795
167	LPAR6	1.84803	1.38788e-11	167	PXK	-1.39829	4.62652e-17
168	ANKRD2	1.84713	3.34035e-06	168	OPTN	-1.38877	8.96359e-16
169	FLRT3	1.84428	5.58394e-07	169	CREBRF	-1.38358	0.00121138
170	CCDC28B	1.84111	1.61686e-05	170	TCIM	-1.38172	0.00206498
171	ENSG00000283405	1.83686	0.000503645	171	DDIT4	-1.37962	0.000597358
172	S100A9	1.82517	1.73166e-38	172	KLHL4	-1.379	0.00311792
173	ENSG00000301105	1.82358	1.13693e-06	173	ENSG00000295967	-1.37802	0.00127087
174	IFI44L	1.81708	1.91771e-14	174	EZH1	-1.37438	1.82583e-06
175	MCM6	1.81051	1.71627e-24	175	NEBL	-1.37411	6.70056e-06
176	GINS2	1.80285	6.36409e-11	176	KLF4	-1.37061	5.05255e-12
177	STC1	1.80258	7.18091e-07	177	ADPRM	-1.36693	2.78762e-17
178	LRG1	1.79712	6.32931e-12	178	CFAP69	-1.36506	6.21199e-09
179	SLC27A2	1.78736	1.57884e-06	179	ENSG00000238035	-1.36431	0.00381558
180	ENSG00000286423	1.78556	1.09834e-09	180	EIF1	-1.35923	2.04194e-11
181	PECAM1	1.78449	9.1639e-10	181	ERVE-1	-1.35319	6.96691e-07
182	UNG	1.78081	1.41592e-17	182	CDKN1A	-1.3517	1.43397e-06
183	ENSG00000289093	1.77732	0.00115534	183	ENSG00000276916	-1.35159	0.00373811
184	MX2	1.77564	3.45372e-07	184	SHOC1	-1.35102	4.72825e-05
185	ENSG00000256663	1.77423	6.40875e-07	185	EPAS1	-1.35009	7.30254e-16
186	PLEKHD1	1.77127	0.00108472	186	KLF13	-1.34932	5.96758e-10
187	GASAL1	1.77076	1.35803e-05	187	PRKAB2	-1.34865	3.67916e-13
188	FCGR2A	1.76459	0.000206212	188	WSB1	-1.34814	5.35669e-12
189	CHAC2	1.76311	8.95359e-08	189	ENSG00000272941	-1.34687	1.09652e-05
190	LOXL1-AS1	1.75702	3.85883e-18	190	LINC02762	-1.34645	2.6212e-07
191	ESCO2	1.75368	6.98853e-10	191	SLC28A1	-1.34601	4.66955e-06
192	SOWAHD	1.74424	5.12351e-05	192	MAP2	-1.34476	9.36676e-14
193	ENSG00000287574	1.74381	6.1169e-06	193	BHLHA15	-1.34049	6.6106e-19
194	GASK1A	1.74087	1.41742e-08	194	NCF2	-1.33877	2.47765e-19
195	ENSG00000275812	1.74032	0.000471203	195	SH3KBP1	-1.33216	1.07403e-33
196	GRHL2-DT	1.73956	4.21387e-13	196	AGT	-1.32428	0.00254939
197	UFD1-AS1	1.73866	0.000124497	197	ROCK1P1	-1.32408	2.00044e-10
198	ICMT-DT	1.73663	2.25111e-06	198	ANAPC1P2	-1.32046	9.81693e-06
199	TCAF2	1.73151	4.39244e-13	199	GLIS2	-1.31983	5.33933e-12
200	GALNT9-AS1	1.7276	0.0013805	200	STX11	-1.3198	2.2285e-07
201	GLDC	1.72755	7.61535e-08	201	AKAP12	-1.31916	1.08189e-08
202	PLA2G4A	1.72057	3.54479e-08	202	DUSP10	-1.31757	6.46051e-07
203	OAS3	1.71514	2.04931e-18	203	NDUFA4L2	-1.31693	0.000101594
204	GUCY1A1	1.71162	1.4227e-14	204	BMAL1	-1.31598	4.18563e-19
205	VASH1	1.71013	1.17186e-07	205	SYT1	-1.31507	1.98867e-09
206	LTB	1.70494	5.12878e-05	206	LINC01473	-1.31258	4.86604e-06
207	LINC00261	1.70309	0.000404695	207	ENSG00000293060	-1.31207	0.000307497
208	TNIK	1.69605	6.3637e-09	208	CACNB1	-1.31065	7.60628e-19
209	SIX2	1.69599	3.94496e-11	209	OPHN1	-1.30803	1.45471e-11
210	ASF1B	1.69591	8.83756e-19	210	ARFGAP3	-1.30531	7.46611e-12
211	LINC01940	1.69431	2.29621e-05	211	IGFBP3	-1.30102	1.94854e-10
212	HSPA2	1.69408	3.86257e-22	212	ANK2	-1.30017	3.51712e-05
213	NREP	1.69362	3.78204e-27	213	PEAR1	-1.2995	4.90891e-11
214	LASTR	1.68922	2.21428e-11	214	LINC01589	-1.29827	0.000434817
215	MCM4	1.6864	6.09198e-16	215	ENSG00000267655	-1.29672	0.00311121
216	VAV3	1.68219	2.11667e-08	216	ENSG00000276248	-1.29538	6.64918e-06
217	NRGN	1.67804	4.42513e-09	217	CDKL2	-1.29174	9.89033e-11
218	HOXA13	1.6772	8.84187e-12	218	FERMT2	-1.29106	1.07189e-13
219	ENSG00000291065	1.67656	6.80974e-05	219	ENSG00000299445	-1.29086	0.00390874
220	GRAMD2A	1.67651	0.000296027	220	TCP11L2	-1.28779	0.00238344
221	ZNF488	1.67299	3.01188e-11	221	SESN2	-1.28037	7.49917e-06
222	E2F8	1.67267	1.08464e-08	222	PORCN	-1.27775	2.69055e-12
223	TMT1B	1.67222	7.40885e-12	223	NTN4	-1.27664	2.22822e-07
224	BRI3BP	1.66889	2.85173e-11	224	RBMS3	-1.27529	3.94776e-10
225	KIF20A	1.66739	4.15876e-09	225	GATA6-AS1	-1.27486	0.00165935
226	KCNU1	1.66702	8.03174e-06	226	COX19	-1.27458	3.83031e-17
227	TYMSOS	1.66619	7.40782e-07	227	ZNF333	-1.27453	9.53394e-06
228	SORL1-AS1	1.66565	0.00146403	228	ZBTB20	-1.27348	0.000866029
229	DNM3	1.66483	2.15926e-06	229	SARS1	-1.27291	5.2549e-13
230	LINC01963	1.66063	4.53187e-06	230	DLC1	-1.27238	7.05012e-11
231	TMEM200B	1.65677	3.42742e-10	231	CDH8	-1.27228	3.40105e-07
232	ENSG00000287245	1.65438	2.91718e-07	232	TBX19	-1.27193	2.91718e-07
233	RNASE1	1.65267	0.000294906	233	SNHG29	-1.27175	1.03256e-14
234	STMN3	1.65053	6.26064e-15	234	LINC02604	-1.27087	1.40612e-07
235	SCARA5	1.64931	1.71471e-05	235	KCTD7	-1.27051	9.59791e-06
236	ENSG00000294870	1.64738	0.000867364	236	TFPI	-1.27041	8.57122e-07
237	LRRC45	1.64696	3.44991e-09	237	SNHG1	-1.27026	2.68644e-08
238	FRMPD3	1.64683	0.000869218	238	FRAS1	-1.26871	1.63291e-09
239	PLPPR5	1.64315	4.86604e-06	239	UFM1	-1.26533	7.18096e-31
240	NWD1	1.64179	3.48488e-09	240	SYT14	-1.26289	9.00909e-08
241	ENSG00000293879	1.6414	0.000197463	241	CLEC12B	-1.26201	0.00453137
242	FAM81A	1.63742	1.90388e-08	242	MGAT4A	-1.25948	1.70072e-13
243	HOXA11-AS	1.63537	2.74353e-07	243	IGDCC4	-1.25728	2.1283e-06
244	MAB21L3	1.63148	0.00116043	244	IL2RB	-1.2565	0.00544508
245	ENSG00000254605	1.63072	0.000467186	245	NBPF11	-1.25561	2.90069e-15
246	MCM2	1.62819	8.06945e-19	246	FICD	-1.25526	1.4848e-09
247	CRLF1	1.62718	0.00197125	247	SEL1L	-1.25516	5.44508e-12
248	BST2	1.62586	0.000212942	248	CEBPG	-1.25454	5.37947e-20
249	LINC00920	1.62573	2.58669e-12	249	NLRP1	-1.25384	1.13693e-06
250	RRM2	1.62436	7.59998e-15	250	GFPT1	-1.25363	7.80092e-18
251	MUC5B	1.62339	0.0012944	251	UGCG	-1.25087	4.81104e-11
252	PLCD4	1.62316	1.50363e-06	252	ULK1	-1.24736	1.65532e-14
253	SLITRK5	1.62311	2.66824e-06	253	TM4SF19	-1.24452	0.000110606
254	ASRGL1	1.6213	1.08189e-08	254	WDR45	-1.2425	6.05003e-11
255	LINC02915	1.61503	0.000585012	255	H3C4	-1.2417	0.000349661
256	PAQR4	1.60728	3.11721e-13	256	TENT5B	-1.23574	2.20174e-07
257	ADRA1D	1.607	1.5201e-05	257	ASB1	-1.23483	4.33323e-23
258	ZFAND3-DT	1.60605	0.00174784	258	PPL	-1.22858	7.21462e-09
259	LINC01968	1.60604	0.000627626	259	IFFO1	-1.22797	0.00322474
260	ENSG00000287836	1.59478	0.000529467	260	ENSG00000295078	-1.22358	0.00337829
261	ENSG00000308337	1.59203	2.16516e-05	261	TUBE1	-1.2229	1.91126e-09
262	NR2F1	1.58847	1.43856e-09	262	MARF1	-1.22157	1.38891e-11
263	ANKRD22	1.58715	1.01091e-15	263	ZNF25	-1.21525	3.49901e-08
264	RNASEH2A	1.58368	5.98081e-05	264	TCP11L1	-1.21451	7.42225e-12
265	IL7	1.57959	7.66707e-05	265	ENSG00000261582	-1.21396	0.00534416
266	DGAT2	1.57062	5.0384e-09	266	ADAMTS20	-1.21288	8.09215e-07
267	IFIT1	1.57043	3.40383e-14	267	HERPUD1	-1.21166	1.62267e-12
268	HOXA10	1.56613	4.11149e-15	268	ZFAND2A	-1.20979	3.23324e-09
269	MCM5	1.56355	2.90005e-16	269	SCAT1	-1.20692	0.00247391
270	SERPINF2	1.56137	1.21293e-07	270	NEPRO-AS1	-1.2052	8.90338e-05
271	CYTH4	1.56038	4.65982e-05	271	PLEKHM1	-1.20432	2.78386e-07
272	TP73	1.55716	8.47336e-08	272	PDP1	-1.20368	1.18469e-08
273	STARD8	1.55427	7.42099e-05	273	OSER1-DT	-1.2027	7.96784e-07
274	FZD1	1.55371	3.43796e-05	274	AKNA	-1.20269	3.0872e-07
275	TSKU-AS1	1.5526	0.00061075	275	LINC00662	-1.20193	3.76867e-07
276	ENSG00000253508	1.55199	0.00149987	276	LINC-PINT	-1.19982	0.00407827
277	ENSG00000256747	1.55116	8.54538e-05	277	AMOTL2	-1.19762	1.78419e-08
278	ENSG00000253125	1.54313	0.00133623	278	TMC4	-1.19638	9.8097e-10
279	ENSG00000255856	1.53841	3.63837e-06	279	LINC00375	-1.19631	0.00106869
280	HSP90AA1	1.53825	1.91558e-14	280	FAM221A	-1.19504	2.01065e-12
281	ACAT2	1.53702	3.41306e-17	281	EPB41L4A-AS1	-1.1926	1.4652e-07
282	PRR15L	1.53668	3.49373e-06	282	TTC28	-1.18942	2.51202e-10
283	LINC02236	1.53514	0.000284839	283	ZDBF2	-1.18761	1.07625e-05
284	ENSG00000299510	1.53391	1.62447e-09	284	ENSG00000280327	-1.18759	0.000440973
285	LINC00326	1.53369	0.000366699	285	MIA2	-1.18535	8.55792e-11
286	LIPG	1.53004	2.65207e-11	286	HSPA13	-1.18419	1.63072e-06
287	SULF2	1.52907	8.12951e-10	287	LYST	-1.18225	9.70426e-05
288	GPR137C	1.5283	2.18166e-06	288	ENSG00000259366	-1.18186	0.00474503
289	ENSG00000226332	1.5269	0.000170321	289	PAUPAR	-1.17541	0.00647389
290	ENSG00000306634	1.52622	6.04569e-05	290	CYLD	-1.17505	2.21152e-22
291	ENSG00000283078	1.5253	0.000548349	291	NEURL1	-1.17318	0.00247857
292	GHET1	1.5217	0.00151757	292	ENTPD7	-1.17109	1.28811e-07
293	ENSG00000285714	1.51765	0.0027762	293	LAMB3	-1.16913	1.79897e-14
294	MYO3B	1.51582	2.25202e-06	294	CYTH1	-1.16722	4.97892e-10
295	SCD	1.51403	8.65474e-19	295	EDNRA	-1.16674	2.92984e-06
296	P2RY6	1.51372	1.79911e-17	296	NR1D2	-1.16639	1.72629e-06
297	NFIA	1.51304	3.29555e-11	297	PCED1B	-1.16586	7.05969e-05
298	FOXJ1	1.51199	0.00282144	298	PLEKHG1	-1.16508	8.95359e-08
299	KCNJ8	1.51041	0.00142282	299	CLDN1	-1.16458	5.56398e-10
300	RPP25	1.50868	2.48492e-06	300	ENSG00000270116	-1.16158	0.00865626
301	ENSG00000293306	1.50741	0.00185058	301	YPEL3	-1.15697	0.000215378
302	ENSG00000300168	1.5067	0.000311264	302	ENSG00000289396	-1.15629	0.00870446
303	LINC00885	1.50636	0.00147348	303	ENSG00000291147	-1.15377	1.05224e-06
304	LRRCC1	1.50635	1.69034e-07	304	WDR19	-1.15367	3.21726e-17
305	ATP6V0A4	1.50585	7.66596e-07	305	ZFAND3	-1.15352	4.7692e-15
306	ATL1	1.50247	4.1428e-13	306	PAWR	-1.15284	6.95576e-05
307	EFR3B	1.50008	7.61647e-05	307	DNAH11	-1.15223	2.21092e-12
308	DBI	1.49921	2.10303e-14	308	DLGAP1-AS2	-1.15207	7.99288e-05
309	MVK	1.49685	1.26965e-17	309	SQSTM1	-1.1495	1.08325e-16
310	HSD11B2	1.49602	0.000119668	310	SETD4	-1.14766	1.61732e-11
311	PYCR3	1.49597	2.28803e-08	311	MIR616	-1.14523	0.00511967
312	DOCK8	1.49529	1.88389e-05	312	ENSG00000226824	-1.14446	7.21466e-07
313	GNA14	1.49475	5.34858e-06	313	SUN3	-1.14253	4.14843e-05
314	DPF1	1.49278	1.51516e-05	314	MT-ND2	-1.14052	5.8583e-05
315	CORO1A	1.49063	1.69013e-09	315	ENSG00000279878	-1.13836	0.00927578
316	ALDH3A1	1.49001	0.000100346	316	ADAMTS6	-1.13443	2.89662e-05
317	HELLS	1.4876	1.09078e-13	317	TLCD5	-1.13151	3.19939e-08
318	TESHL	1.48744	6.50201e-06	318	SMIM38	-1.13058	0.00715662
319	CSRNP3	1.48482	8.92772e-05	319	SLC16A1-AS1	-1.12977	5.21097e-06
320	LINC01634	1.4843	0.00158181	320	ENSG00000303006	-1.12882	5.81263e-07
321	OLFML3	1.48157	1.18386e-05	321	ENSG00000274038	-1.12857	0.00212369
322	HSPA1A	1.48086	2.07704e-13	322	SMAD7	-1.128	0.000101594
323	SLC2A12	1.4805	4.77239e-07	323	ENSG00000286791	-1.12658	9.49516e-06
324	ENSG00000304564	1.47988	0.00282991	324	RNF223	-1.12651	1.7738e-08
325	BAG3	1.47949	2.87264e-32	325	CSGALNACT2	-1.1249	8.92389e-11
326	KDM8	1.47851	0.000124497	326	PGLS-DT	-1.12262	1.496e-05
327	APOBEC3C	1.47644	6.04145e-12	327	ENSG00000248664	-1.12219	0.00582319
328	KCNC3	1.47347	3.98464e-05	328	MAFF	-1.11941	1.21753e-09
329	NDP	1.47225	0.00284173	329	ENSG00000299331	-1.11912	0.00557018
330	CDC25A	1.47053	1.83229e-06	330	USP25	-1.11792	9.38133e-12
331	ENSG00000260063	1.46928	0.00104815	331	ENSG00000285873	-1.11786	0.00403162
332	NECTIN1	1.46926	2.43643e-16	332	SNX24	-1.11623	1.20108e-20
333	PRSS35	1.46705	2.23934e-09	333	RIOK3	-1.11335	1.69794e-09
334	KCNN4	1.46451	2.145e-19	334	NFIL3	-1.1122	4.25115e-11
335	PALM3	1.46444	1.24463e-07	335	ENSG00000289915	-1.11195	0.00198764
336	CDCA3	1.46387	1.5255e-12	336	DPY19L3	-1.11113	1.62596e-08
337	EPN3	1.46277	8.11787e-12	337	SLC38A5	-1.10984	0.000244073
338	DDN-AS1	1.46261	5.9849e-05	338	GADD45B	-1.10709	3.58402e-06
339	FAT1	1.45842	1.62262e-08	339	RNF19B	-1.10608	7.48687e-07
340	ATF5	1.45789	2.55975e-10	340	ZNF213	-1.10576	6.58435e-08
341	ARHGEF38	1.45717	3.60564e-05	341	ENSG00000275993	-1.10425	3.11427e-09
342	SCAT8	1.4563	2.18522e-06	342	FAM24B	-1.10245	1.71129e-06
343	TGM2	1.45105	5.73831e-14	343	ENSG00000231324	-1.09989	0.000168825
344	STOX1	1.45064	9.02439e-07	344	FADS3	-1.09675	7.0013e-11
345	INSIG1-DT	1.44673	9.16006e-06	345	ERO1B	-1.09587	0.000248513
346	CLSPN	1.4437	3.22023e-06	346	ARHGEF18-AS1	-1.09386	0.0083568
347	PRRT4	1.44223	3.92167e-12	347	PDE2A	-1.09338	8.95031e-05
348	ENSG00000273314	1.44108	7.5196e-08	348	BMP3	-1.09217	0.00580837
349	MARCHF3	1.44017	0.00103327	349	ARHGAP30	-1.09078	0.00352071
350	LRP8-DT	1.43922	0.00238669	350	NBPF12	-1.08925	6.25368e-07
351	SEMA3F	1.43845	1.61789e-10	351	ENSG00000269906	-1.08826	0.000558162
352	SFPQ	1.4374	6.70252e-12	352	FTL	-1.08384	2.36898e-07
353	PPFIA4	1.43667	0.000528291	353	LRP1B	-1.0819	0.00992689
354	SQLE	1.43569	5.92355e-10	354	HIVEP1	-1.07722	1.08141e-05
355	AFTPH-DT	1.43394	0.00146036	355	PLAC8	-1.07517	1.37709e-09
356	ENSG00000307365	1.43163	1.75133e-05	356	ENSG00000306831	-1.07302	0.00163833
357	SPC25	1.43041	3.94888e-12	357	LINC01252	-1.0711	0.00330328
358	MYLK2	1.42882	0.00230307	358	SCEL	-1.06814	6.38161e-07
359	LINC02721	1.42549	9.64397e-05	359	GCAWKR	-1.06809	1.95953e-07
360	GINS4	1.42141	4.89538e-08	360	FRMD6	-1.06806	2.05985e-08
361	CASS4	1.42054	0.00304938	361	ATG9B	-1.0667	0.00459405
362	SYNM	1.41916	7.23644e-12	362	HOXA1	-1.06625	5.92355e-10
363	HOXB13	1.41838	6.36399e-11	363	DUSP8	-1.06467	6.27466e-09
364	MCM10	1.41639	3.61349e-06	364	LINC00471	-1.05983	3.92482e-08
365	CD44-DT	1.41576	0.00155265	365	SLC12A6	-1.0571	2.12965e-05
366	PLA2G4F	1.41498	2.72903e-08	366	DNAJC27	-1.0564	1.21812e-05
367	PTGER2	1.41496	0.000311264	367	LINC01748	-1.0549	2.16346e-07
368	OSR1	1.41475	1.08717e-10	368	ZFAND1	-1.05328	3.48816e-13
369	RIN1	1.41418	1.73641e-11	369	HMGN3-AS1	-1.05202	1.62771e-06
370	TMEM14A	1.41262	6.52027e-26	370	LAMB2	-1.0514	4.93743e-10
371	ENSG00000298162	1.41224	0.00149915	371	NFE2L1	-1.05128	1.52771e-12
372	E2F1	1.40938	2.35495e-10	372	NUPR1	-1.05015	0.00179286
373	LINC00632	1.40796	1.54401e-10	373	NBPF1	-1.04892	3.75841e-07
374	ENSG00000287016	1.40777	5.39989e-05	374	ENSG00000291228	-1.04833	0.00045372
375	TYMS	1.40701	6.7499e-12	375	SAT1	-1.04624	8.04611e-07
376	CCNF	1.40627	3.0443e-12	376	HSD17B14	-1.0448	4.11964e-05
377	PLEKHG4	1.4045	3.03034e-07	377	SCN8A	-1.04428	8.70662e-09
378	RNF157	1.40322	9.38206e-17	378	MRPS31P5	-1.0405	0.00430955
379	KCNMB4	1.40072	4.89466e-09	379	ATF3	-1.04039	1.63072e-06
380	KLHL13	1.39932	0.000610342	380	GAREM1	-1.03837	6.2796e-07
381	CYP4X1	1.3993	1.07364e-05	381	ENSG00000288827	-1.03799	0.00754614
382	ERCC6L	1.39706	2.8602e-10	382	RPLP0P2	-1.03748	0.00148632
383	SLC5A7	1.39629	0.00393072	383	ABCA10	-1.03677	0.00197818
384	SAPCD2	1.39628	5.68176e-12	384	KLHL30-AS1	-1.03585	0.012435
385	ABTB3	1.39574	2.48151e-06	385	LINC01611	-1.03536	1.35756e-05
386	COL6A3	1.39502	1.62451e-16	386	CCDC28A	-1.03373	6.31238e-07
387	PIK3R3	1.39475	6.27885e-11	387	ENSG00000237773	-1.03328	0.00282882
388	HOXA11	1.39475	5.31621e-16	388	TVP23C	-1.03187	2.77297e-05
389	GJA1	1.39102	1.40385e-06	389	ZCCHC7	-1.03095	4.11198e-12
390	MPZL2	1.39033	5.64775e-12	390	MAFG	-1.03005	1.13366e-08
391	NDRG2	1.38824	0.00089899	391	DNAJC10	-1.02886	1.00606e-13
392	SCN1A-AS1	1.38795	3.61349e-06	392	ENSG00000303794	-1.02835	0.00872389
393	IGSF10	1.38688	0.00237905	393	PLPP5	-1.0275	2.58669e-12
394	KCTD14	1.38577	1.03086e-05	394	KDM6B	-1.02705	1.23274e-09
395	OTULINL	1.38375	4.6547e-10	395	RUNX2	-1.024	2.03356e-06
396	ENSG00000279348	1.38276	0.00110658	396	DUSP5	-1.0233	1.20387e-05
397	SPATA3-AS1	1.38073	0.00139017	397	MAP1LC3B	-1.02254	1.17806e-15
398	LIG1	1.38043	9.36987e-15	398	PTX3	-1.02238	0.000540015
399	PDK3	1.37992	9.98467e-17	399	BTG1	-1.02208	4.92622e-07
400	TRIB2	1.37896	2.07017e-20	400	CGNL1	-1.02202	2.29765e-05
401	BHLHE41	1.37847	1.18724e-11	401	ENSG00000305920	-1.02161	0.0139267
402	WDR76	1.37764	1.92877e-10	402	SLC35E2B	-1.01988	1.17284e-07
403	PEX11A	1.37698	1.6652e-06	403	IRS2	-1.01806	8.31981e-11
404	LMO2	1.37576	0.00385444	404	RICTOR	-1.01708	9.50751e-05
405	GBA2	1.37545	5.65653e-10	405	FAM167A	-1.01705	7.98429e-05
406	PRRT3	1.37525	3.86883e-06	406	JAG1	-1.0161	2.56666e-09
407	TOX-DT	1.37481	1.6686e-06	407	FRY	-1.01225	5.91552e-06
408	ENSG00000286427	1.37407	0.00058601	408	RRAGC	-1.0119	1.29622e-11
409	CENATAC-DT	1.36912	0.000946027	409	TTBK2	-1.01017	2.20683e-07
410	PDE4B	1.36811	7.9241e-05	410	SBDSP1	-1.00916	1.13893e-09
411	NCAPH	1.36202	2.79628e-15	411	ZNF532	-1.00869	4.31706e-09
412	ENSG00000270558	1.3614	0.00448889	412	CHASERR	-1.00795	4.30714e-06
413	DHCR24	1.36072	8.19708e-23	413	THAP9-AS1	-1.00774	2.12015e-14
414	PTMAP2	1.35935	0.00110074	414	INSYN2B	-1.00454	2.40006e-06
415	BSG-AS1	1.35752	2.9858e-09	415	MED8	-1.00228	3.163e-13
416	CPA4	1.35367	1.55856e-07	416	ZNF467	-1.00152	0.000125636
417	IL17RE	1.35195	1.32268e-09
418	CAPSL	1.35136	0.00163327
419	S100A2	1.35093	1.17651e-09
420	NFE2	1.35049	8.11681e-06
421	ENSG00000289847	1.34794	0.00336819
422	TRPV2	1.34708	0.00464089
423	ENHO	1.34307	0.000383949
424	DOK3	1.34166	0.0016585
425	ANXA2R-OT1	1.33689	1.84326e-07
426	FEN1	1.33656	9.03288e-07
427	ENSG00000287185	1.3357	0.00145018
428	SLC16A9	1.33544	2.29993e-08
429	MEF2C	1.33455	4.63278e-06
430	OAS1	1.33313	5.18435e-10
431	SREBF1	1.33293	2.15617e-14
432	PLAT	1.33288	8.8186e-11
433	SMOC1	1.33149	4.5894e-10
434	SIGLEC15	1.33051	0.00399903
435	ENSG00000266088	1.33037	0.000586989
436	ENSG00000291234	1.32902	3.20612e-05
437	GMNN	1.32734	1.73334e-08
438	RDH11	1.32476	1.87928e-22
439	FKBP7	1.32428	4.68431e-05
440	LYPD5	1.32218	0.000556427
441	ENSG00000308820	1.32053	0.00444644
442	CXCL6	1.32005	5.58956e-05
443	DDN	1.31725	4.13566e-07
444	TNS2	1.31545	9.18019e-10
445	ZWINT	1.311	4.63709e-14
446	CHD5	1.30703	0.000725779
447	LRRN4	1.30496	0.002236
448	CNIH2	1.30495	0.000536199
449	SKP2	1.30458	1.99677e-11
450	POLE2	1.30303	7.51643e-08
451	ZPLD1	1.3011	0.00308211
452	RHBG	1.29956	7.39367e-05
453	ENSG00000294213	1.29558	0.0050485
454	LINC01910	1.29224	0.00559088
455	TM4SF18-AS1	1.28918	0.00544331
456	ARRB1	1.28836	2.94639e-11
457	SUOX	1.28812	2.11913e-12
458	ENSG00000272622	1.2856	1.96551e-05
459	TUBB4A	1.28548	8.78293e-09
460	LPAR3	1.2819	2.60343e-08
461	NASP	1.2798	1.38201e-11
462	FFAR4	1.27923	0.00584127
463	SH3TC2-DT	1.27841	1.56015e-10
464	ENSG00000286989	1.2776	0.0056643
465	CBR3	1.27555	1.66986e-06
466	DTL	1.27466	1.61556e-09
467	HSP90AA2P	1.27209	6.59089e-06
468	ITGA2B	1.27018	2.33428e-07
469	LGALS9	1.26774	0.00438129
470	LINC01770	1.26751	0.000184625
471	SLC1A1	1.26747	3.07783e-05
472	STARD4	1.26522	6.76293e-06
473	NECTIN1-DT	1.26378	0.00153675
474	ENSG00000285601	1.26345	1.29877e-05
475	SHISA3	1.26333	0.0028671
476	SHC4	1.26198	0.00193988
477	NRG4	1.26141	0.00112634
478	ENSG00000282885	1.26135	5.7972e-05
479	ENSG00000280106	1.25781	0.00273855
480	TK1	1.25763	9.31749e-15
481	SFXN2	1.25526	3.6069e-07
482	PCDHB2	1.25311	8.14832e-07
483	LRP8	1.24802	2.64767e-09
484	KRT15	1.24746	0.00247232
485	TSPAN8	1.24666	0.00647379
486	SLFN13	1.24609	1.00206e-11
487	JPH3	1.2459	0.00594096
488	IFI44	1.24465	4.05211e-09
489	RBM14	1.24449	1.51341e-15
490	DHFRP1	1.24415	6.08138e-07
491	EGLN3	1.24282	1.43182e-06
492	REN	1.24243	4.53152e-09
493	MGC16275	1.24181	0.00606731
494	MIR9-3HG	1.24139	0.00137917
495	LINC01588	1.24066	9.72534e-12
496	ENSG00000278192	1.23912	0.000166213
497	ENSG00000306776	1.23723	0.00646471
498	COL8A1	1.23495	7.60582e-07
499	DHRS2	1.23454	2.91502e-06
500	ENSG00000248964	1.23344	0.00146403
501	ENSG00000293178	1.23301	0.00678244
502	ADAMTS15	1.23099	3.72948e-08
503	CAPN8	1.22956	1.16634e-05
504	AQP5-AS1	1.22938	0.00317922
505	DCST1-AS1	1.2249	2.16957e-07
506	HSPA1B	1.22305	3.56126e-16
507	SOD3	1.22208	1.19529e-05
508	ENSG00000275393	1.21969	0.00426423
509	SPATA12	1.21583	0.000605266
510	LINC02966	1.21528	1.14924e-08
511	ALDOC	1.21522	3.03678e-05
512	ENSG00000225522	1.2149	0.00169537
513	SLC2A6	1.21431	7.2955e-07
514	SLC37A4	1.21377	4.83254e-21
515	PARD6G	1.20748	6.23972e-08
516	PPP1R3G	1.20609	0.00285789
517	NYNRIN	1.20607	8.87008e-12
518	CCDC160	1.20576	0.00113688
519	MMAB	1.20304	4.0677e-10
520	ENSG00000289526	1.20284	0.00665506
521	SHMT1	1.201	1.03941e-18
522	ABCA13	1.20058	0.000299776
523	SLC25A19	1.19965	9.49789e-09
524	GBP4	1.19907	0.000105365
525	ENSG00000293107	1.19877	0.000197557
526	SPOCK3	1.19832	0.00763959
527	AKR1B10	1.19745	0.00174784
528	PLXNA4	1.19699	0.000211
529	ST3GAL6	1.19696	0.00070461
530	ENSG00000279443	1.19668	0.00604113
531	LCTL	1.19655	0.00615334
532	POLR2L	1.19654	7.9709e-08
533	SLC16A10	1.1953	0.000160914
534	FAM83E	1.19143	0.00511677
535	FGF18	1.19142	0.00716508
536	H2AX	1.19027	1.55176e-07
537	CDC7	1.18798	1.04368e-07
538	ESRRG	1.18771	1.76385e-05
539	KIF18B	1.18742	7.71026e-11
540	CMPK2	1.1873	0.00742779
541	LYPD3	1.18662	2.81737e-10
542	CASC8	1.18608	2.74517e-05
543	MARCHF4	1.18475	3.2723e-06
544	HADH	1.18332	6.80538e-15
545	SAMD13	1.17979	4.43673e-06
546	SALL2	1.17919	4.76343e-07
547	EPHB6	1.17702	1.55943e-07
548	EXO1	1.17569	7.69823e-08
549	DHFR	1.17405	5.48816e-08
550	SLC27A3	1.17185	5.79208e-07
551	JPH2	1.16951	3.87996e-13
552	ENSG00000234160	1.16887	0.00110876
553	RASSF2	1.16807	3.00084e-08
554	LINC02984	1.16661	9.34109e-08
555	PSMB8-AS1	1.16643	0.00054694
556	MYT1	1.16534	1.72067e-05
557	KCNK2	1.16422	0.00749367
558	HOXA10-AS	1.16392	1.6647e-07
559	MARCKSL1	1.16322	1.8324e-10
560	HAGLR	1.16308	0.00655806
561	DENND2A	1.16283	1.47347e-05
562	KDM2B-DT	1.1627	0.00734311
563	VSIG1	1.16258	0.00743778
564	CBX8	1.16255	4.12262e-08
565	F2RL1	1.16211	1.38094e-05
566	ATF6-DT	1.15953	0.000362909
567	ITGB8-AS1	1.1591	6.33034e-05
568	ENSG00000293992	1.15838	0.000466736
569	GINS1	1.15809	1.36297e-08
570	FJX1	1.15773	4.00823e-11
571	TUBB4B	1.15689	5.71398e-13
572	TMCC3	1.15661	4.70099e-07
573	UCP3	1.15649	0.00829001
574	EBP	1.15623	1.9736e-06
575	NRARP	1.15576	6.90036e-06
576	LNCTAM34A	1.15517	0.00583537
577	PREP	1.15511	8.45368e-22
578	DUT	1.15509	1.35359e-10
579	ABHD11	1.15481	2.95174e-11
580	ENSG00000307929	1.15437	0.00690353
581	ENSG00000260400	1.15308	0.00140181
582	S100A5	1.15247	2.67883e-05
583	LRIG1	1.15224	1.87315e-10
584	DEPTOR	1.15222	0.000207859
585	RAB26	1.15204	0.000431502
586	CHRNA5	1.15159	1.09575e-06
587	MIR3681HG	1.15149	0.00894956
588	FOXA2	1.15073	0.0017753
589	PSCA	1.15039	0.000146905
590	DSCC1	1.1501	1.79572e-06
591	LINC02584	1.14981	0.00354547
592	ENSG00000280032	1.14961	0.00825664
593	DDX39A	1.149	1.2721e-08
594	DCHS2	1.14873	0.00408055
595	SPRY1	1.14833	3.56872e-08
596	OLFML2A	1.14814	3.02322e-06
597	C5orf46	1.14812	1.68088e-07
598	ENSG00000287252	1.14746	0.00903071
599	TGFB3	1.14596	1.45126e-09
600	SCNN1A	1.14512	3.01716e-06
601	CNTNAP2	1.14415	9.81502e-06
602	SLEAR	1.14308	0.000117147
603	PGM5-AS1	1.14157	0.00471778
604	ENSG00000290058	1.14111	0.00550541
605	PRR29	1.13955	0.00162777
606	SEMA6B	1.139	1.77048e-13
607	ENSG00000303770	1.13835	0.00444585
608	TMEM266	1.13778	0.00909865
609	UBE2T	1.13533	7.53549e-09
610	POLD1	1.13484	1.02853e-10
611	IKBKE	1.13381	4.79804e-06
612	KLLN	1.13247	0.00198547
613	KREMEN2	1.13072	0.000739429
614	SCUBE3	1.13005	3.04108e-06
615	ENSG00000275632	1.12879	0.000824078
616	LINC01213	1.12702	0.00945924
617	MKI67	1.12694	9.06369e-07
618	MT-ND6	1.12565	0.00255331
619	LINC00173	1.12562	0.0036098
620	HSD3B1	1.12493	0.0018253
621	VAMP1	1.1248	0.00019376
622	MKRN2OS	1.12296	1.16039e-08
623	COX16	1.12149	3.15928e-10
624	MMACHC	1.12105	1.12309e-07
625	BRME1	1.12058	1.11682e-06
626	FNDC10	1.12045	0.000439046
627	GPD1	1.12021	0.00436457
628	LINC01819	1.11976	0.00999018
629	UPK3B	1.11947	0.000278693
630	MUC3A	1.11904	0.00799641
631	PRICKLE2	1.11666	0.00238883
632	MEOX1	1.11502	0.00073107
633	CPNE5	1.11495	0.0085469
634	INO80C	1.11468	3.80059e-06
635	ENSG00000273998	1.11433	0.00469235
636	WNT10B	1.11354	0.000233134
637	TMEM19	1.11311	1.43182e-06
638	LIAT1	1.11109	0.00709802
639	PODXL2	1.11069	9.37639e-11
640	CCNA2	1.11063	1.78283e-06
641	HSPE1	1.10961	1.01338e-05
642	PLLP	1.10901	0.00284739
643	SNHG30	1.1086	2.26944e-08
644	ENSG00000308082	1.1059	0.00529304
645	PRSS12	1.10397	4.63278e-06
646	DUSP19	1.10272	0.00236211
647	ENSG00000301933	1.09959	0.0107435
648	ENSG00000296530	1.0984	0.00206498
649	SNTB2	1.0974	5.05812e-08
650	BIRC5	1.09692	2.59464e-10
651	MIR9-1HG	1.09691	0.00155612
652	ENSG00000303136	1.09568	0.00521897
653	BZW1-AS1	1.09535	0.0102864
654	HCAR1	1.09418	5.50947e-07
655	FDFT1	1.09407	4.9031e-08
656	TCF19	1.093	1.75289e-06
657	DNAJC22	1.093	5.52492e-09
658	LINC01444	1.09031	0.00320866
659	ZBED5-AS1	1.08832	9.56884e-10
660	PKM	1.08734	1.88379e-22
661	MICALL2	1.08725	8.35803e-10
662	NUDT19-DT	1.08616	0.00231647
663	RHPN1-AS1	1.08479	0.000520599
664	IGFBP4	1.08453	7.46249e-14
665	ADGRF5	1.08394	2.30382e-05
666	VANGL1	1.08278	3.27914e-08
667	SLC25A18	1.08165	0.0112802
668	ENSG00000299836	1.08125	0.00396863
669	FMNL1-AS1	1.08102	0.000342692
670	POLA2	1.08072	1.59894e-05
671	AKAP5	1.08047	0.002236
672	GTSE1	1.0795	2.35452e-09
673	ZNF511	1.07948	1.3621e-05
674	FAM138C	1.07814	0.0116079
675	SRSF3	1.07747	4.05557e-10
676	LPIN1	1.07707	1.71979e-10
677	IL33	1.07612	0.00354803
678	DGUOK-AS1	1.07365	3.06742e-05
679	PBK	1.07328	3.22977e-08
680	ELAVL2	1.07237	8.62815e-07
681	CASTOR2	1.07094	4.71796e-13
682	ENSG00000279689	1.06832	0.00646661
683	FKBP5	1.06795	2.64767e-09
684	LINC01537	1.06792	0.0120169
685	HMGCR	1.06766	8.57122e-07
686	NRM	1.06733	7.5987e-07
687	ENSG00000294057	1.06726	0.0111755
688	SLC1A7	1.0671	0.0108399
689	NAV3	1.06679	0.00126158
690	ANXA2R-AS1	1.06487	0.00597539
691	COL21A1	1.06354	0.0118711
692	FAM83D	1.06281	2.55229e-06
693	ENSG00000261335	1.06218	0.0111979
694	PASK	1.06204	9.83924e-06
695	ENSG00000230305	1.06095	0.00537552
696	ACTG1P25	1.06082	0.00167151
697	NCALD	1.06052	0.0122892
698	KCNE3	1.0604	0.000732006
699	SIDT1	1.0583	0.000332071
700	B3GNT7	1.05821	1.40612e-07
701	ROM1	1.057	3.03937e-05
702	INSIG1	1.05612	0.000321957
703	KCNG3	1.05538	0.00560983
704	RDH5	1.05377	0.00678217
705	ENSG00000285904	1.05271	0.0125571
706	UBR7	1.05239	3.91281e-09
707	ENSG00000259087	1.05235	0.00297628
708	LINC01424	1.05196	0.00388361
709	PTMA	1.051	4.82503e-11
710	ITGA6-AS1	1.05045	0.00403293
711	PRECSIT	1.0494	0.000551569
712	CENPB	1.04916	1.25527e-06
713	GARIN2	1.04876	0.00817563
714	SLCO5A1-AS1	1.04815	0.00620104
715	MED11	1.04782	1.5573e-06
716	EFHC2	1.04781	0.00141801
717	SPC24	1.04606	1.65874e-07
718	ARHGEF26	1.04505	0.00023494
719	VSIG10L	1.04457	3.18634e-06
720	ENSG00000275185	1.04309	0.0116237
721	S100A4	1.04181	3.54926e-05
722	DMC1	1.04004	0.0109837
723	ENSG00000304396	1.03934	0.00629557
724	KIFC1	1.0391	4.3316e-08
725	ENSG00000286373	1.03795	0.00140181
726	NUDT8	1.03744	5.56332e-05
727	KIAA1755	1.03717	0.0102488
728	ENSG00000277969	1.03628	0.000371321
729	ENSG00000291189	1.036	0.0129842
730	MSMO1	1.03593	0.000158092
731	ENSG00000286830	1.03547	0.00276144
732	XRCC3	1.03543	5.73142e-11
733	ENSG00000286311	1.03524	0.0129128
734	PCCA-DT	1.03488	3.16297e-05
735	C1QL1	1.03403	0.000124497
736	YLPM1	1.0334	2.64767e-09
737	ENSG00000287114	1.03313	0.0135976
738	GBX2-AS1	1.03245	0.00444585
739	PRLR	1.03243	0.0039562
740	VWA5B2	1.02861	0.00309153
741	HSD17B7	1.02821	5.01788e-08
742	GINS3	1.02792	1.6686e-06
743	ENSG00000253106	1.02785	0.000778119
744	ENSG00000272476	1.02714	0.00487592
745	HSPA8	1.0268	1.01028e-06
746	LINC01447	1.0267	0.0132001
747	PRIM1	1.02621	3.48488e-09
748	ERICD	1.02603	0.0120936
749	RAB9B	1.02583	0.000144618
750	RHOBTB2	1.02507	3.7058e-06
751	NFE2L3	1.02489	3.32651e-15
752	NID2	1.02445	0.00762956
753	GNB1L	1.0244	2.22822e-07
754	KIF11	1.02438	2.96853e-07
755	PAPSS2	1.02396	0.000369397
756	BARX2	1.02357	3.5892e-08
757	ENSG00000273162	1.02349	0.000659151
758	ENSG00000272173	1.02291	0.00985601
759	ENSG00000260007	1.02236	0.00834377
760	ENSG00000267571	1.02224	0.00223387
761	MAP7D2	1.02165	0.00107552
762	ITPR1	1.02154	0.000377778
763	LIPT2	1.01998	0.000919293
764	TICRR	1.01961	1.34243e-06
765	RTN4RL1	1.01937	3.41366e-05
766	PKD1-AS1	1.01824	0.0142421
767	ENSG00000307544	1.01764	0.0144355
768	ST14	1.01636	2.48775e-12
769	LMOD1	1.0159	0.0134385
770	BCL10-AS1	1.01497	0.00406749
771	TSHZ1	1.01338	6.20562e-05
772	SLC22A17	1.01332	0.00927578
773	ENSG00000298132	1.01298	0.00933166
774	CDC42EP3-AS1	1.01267	0.00956627
775	ITGB6	1.01017	5.92802e-05
776	BTN3A2	1.00945	2.54504e-08
777	PTGR3	1.0066	1.29622e-11
778	MUC16	1.00445	0.00883582
779	RAMP1	1.00417	2.78442e-06
780	ENSG00000280401	1.00363	0.0128157
781	PCLAF	1.00328	0.000392896
782	ENSG00000279207	1.00206	0.000492824
783	KDM4A-AS1	1.00188	0.00357331
784	H2AZ1	1.00174	4.3208e-19
785	LRRC20	1.00159	4.947e-09
786	SNRNP25	1.0011	1.84302e-06
787	NMU	1.00097	0.000153321
788	DPF3	1.00008	0.00104636

## Sheet: PC3 CTR vs PC3 ONC212
Downregulated genes in ONC212-treated PC3 cells				Upregulated genes in ONC212-treated PC3 cells
#	Genes	log₂ fold change	Adjusted p-value	#	Genes	log₂ fold change	Adjusted p-value		Positive log₂ fold change indicates higher expression in control relative to treatment
1	MAP2K6	5.40279	5.62274e-40	1	CENPNP1	-4.32018	1.44376e-12		Negative log₂ fold change indicates higher expression in treatment relative to control
2	APLN	5.14809	2.91859e-31	2	MT-TK	-4.1411	6.69672e-08
3	PADI3	4.3149	5.92726e-15	3	MT-TW	-3.84378	1.08337e-22
4	TRDC	4.30195	4.45432e-25	4	ENSG00000301102	-3.80621	1.38632e-08
5	PALMD	4.25099	9.0693e-12	5	DMGDH	-3.8008	2.58028e-33
6	COL2A1	4.14473	2.34278e-10	6	GDF15	-3.63303	3.97855e-18
7	HAS3	4.04972	7.63958e-57	7	KLHDC7B	-3.58911	5.28222e-13
8	SERPINB3	4.03892	3.86937e-08	8	BGN	-3.12199	2.40671e-13
9	ENSG00000294187	3.95324	1.70371e-14	9	ENSG00000309309	-2.91729	9.9336e-09
10	RGS2	3.93784	2.81475e-36	10	IL1RL1	-2.89675	2.13279e-36
11	CA9	3.65536	7.27338e-21	11	LINC02889	-2.8849	6.28593e-14
12	MYB	3.52168	3.05125e-13	12	L3MBTL2-AS1	-2.85809	2.30476e-05
13	ADORA1	3.5178	2.38588e-32	13	SYTL5	-2.79182	2.62721e-11
14	PCDH18	3.47175	2.96373e-13	14	ENSG00000289901	-2.78973	5.94243e-15
15	SPARC	3.46056	1.28176e-14	15	THSD7A	-2.71727	6.09366e-08
16	CDSN	3.46008	1.03009e-11	16	LURAP1L	-2.71495	8.76913e-40
17	RASL11A	3.41445	5.09375e-23	17	IL24	-2.69716	1.48971e-58
18	BRINP2	3.41109	2.42613e-14	18	STK32A	-2.67114	1.04211e-29
19	FABP4	3.37398	1.24068e-06	19	PPP1R15A	-2.64313	9.50656e-46
20	PCSK9	3.36401	2.68794e-32	20	DDIT3	-2.63169	1.12433e-28
21	ENSG00000283405	3.34097	2.44722e-05	21	CLGN	-2.60641	1.19814e-46
22	GRPR	3.33831	3.36241e-13	22	VLDLR-AS1	-2.59998	0.000135986
23	ENSG00000294346	3.32652	1.22576e-08	23	ID4	-2.52902	3.09351e-23
24	TRAC	3.26058	2.75347e-05	24	MT-TI	-2.51786	9.25361e-09
25	CDH5	3.23171	1.00939e-15	25	IL20RB	-2.50579	2.46312e-14
26	MAB21L4	3.18653	4.96538e-46	26	GCNT3	-2.4981	4.83248e-06
27	FAM111B	3.11642	7.66262e-13	27	ENSG00000297409	-2.46731	5.60392e-09
28	ENSG00000289609	3.11499	2.38437e-12	28	AGT	-2.42799	1.36639e-06
29	MGP	3.06468	2.18518e-22	29	UPP1	-2.40935	7.63958e-57
30	FOXJ1	3.04519	4.87724e-05	30	CMKLR2	-2.3952	3.49915e-06
31	MSMP	3.04017	3.32418e-20	31	SYNE3	-2.38882	7.07474e-20
32	IGSF10	3.03602	5.84385e-06	32	S100P	-2.37558	3.568e-07
33	ZBED2	3.02444	5.90405e-17	33	ENSG00000309250	-2.37038	8.88999e-08
34	ENSG00000240497	3.0209	3.27972e-11	34	PIM1	-2.36038	2.25088e-08
35	ENSG00000303764	2.99504	5.43105e-05	35	PDGFA	-2.35328	3.89636e-37
36	ENSG00000260279	2.89157	8.49305e-08	36	LYPLAL1-DT	-2.27708	3.46317e-33
37	PRR5L	2.87455	2.73538e-57	37	AMIGO2	-2.27162	1.72783e-24
38	ARNT2	2.86762	5.53936e-19	38	CST7	-2.23047	0.000357132
39	SERPIND1	2.86703	2.22424e-15	39	SPX	-2.22333	2.02292e-12
40	LINC03095	2.83209	2.69586e-09	40	FLRT1	-2.21877	0.000131243
41	MANSC4	2.82763	3.93025e-32	41	CD55	-2.20406	1.32618e-34
42	LINC02701	2.79265	6.7399e-14	42	GDAP1L1	-2.20298	0.000373985
43	ENSG00000308820	2.77733	4.88046e-05	43	ENSG00000231977	-2.19536	4.13339e-06
44	HRCT1	2.77296	4.27789e-10	44	NECAB2	-2.19535	9.53082e-12
45	FGFBP1	2.73407	3.95437e-60	45	NGF	-2.17156	9.29988e-17
46	PLCXD3	2.71966	8.07546e-24	46	DACT1	-2.15802	2.85131e-12
47	LINC00261	2.71662	2.91989e-06	47	ERN1	-2.15496	5.35547e-26
48	LFNG	2.71273	3.31734e-34	48	ENSG00000307703	-2.14351	5.28985e-10
49	ACOX2	2.7045	3.0324e-62	49	FTH1P7	-2.139	2.19215e-19
50	RIBC2	2.70356	1.86581e-07	50	ENSG00000198580	-2.12794	0.000147367
51	MANCR	2.70263	2.05523e-42	51	FTH1P8	-2.12446	7.63544e-15
52	ITGB2-AS1	2.69638	1.00939e-15	52	SLC22A15	-2.11032	7.10491e-32
53	ENSG00000261253	2.69564	1.72345e-10	53	YPEL2	-2.10049	1.70948e-11
54	LINC02672	2.68347	1.31459e-09	54	GATA6	-2.09171	5.48574e-27
55	ENSG00000250041	2.68118	1.57929e-08	55	LINC01133	-2.0843	2.52103e-05
56	TMT1A	2.67791	2.04259e-18	56	DNAJB9	-2.07253	1.27806e-29
57	LRP8-DT	2.66188	1.14031e-05	57	RNF39	-2.07167	2.99161e-25
58	PHACTR3	2.64637	1.47981e-36	58	MT-RNR1	-2.0648	2.23097e-41
59	SH3PXD2A-AS1	2.64083	9.65118e-16	59	FTH1P11	-2.05575	7.40305e-12
60	CCNE2	2.62803	2.232e-11	60	ERRFI1	-2.04481	5.96559e-18
61	ENSG00000275812	2.6221	2.37343e-06	61	MT-RNR2	-2.04473	1.41763e-41
62	TSPEAR	2.62031	7.48723e-06	62	STC2	-2.03594	8.59508e-17
63	SOSTDC1	2.60596	3.82929e-17	63	OSTN	-2.02706	0.000384636
64	ENSG00000256915	2.60302	0.000138358	64	FTH1	-2.02681	4.61466e-24
65	SYT12	2.59543	4.32592e-08	65	FTH1P2	-2.01344	5.32379e-21
66	GHET1	2.59454	1.05207e-05	66	CYP1B1	-1.99939	1.63688e-19
67	ENSG00000226919	2.58966	1.55855e-20	67	ENSG00000267655	-1.99226	5.6166e-05
68	NOX5	2.58638	1.12999e-12	68	MIR616	-1.98809	0.000577651
69	KRTAP3-1	2.56765	6.31156e-18	69	UCN	-1.98406	1.01992e-05
70	TMPO-AS1	2.5667	4.73094e-30	70	SNHG8	-1.97994	2.51139e-24
71	CA12	2.56023	6.17409e-16	71	TCP11L2	-1.97853	1.69965e-05
72	ENSG00000253125	2.55947	3.11835e-05	72	GABARAPL1	-1.97268	3.51301e-25
73	ENSG00000305301	2.55757	0.000143925	73	SLAMF7	-1.97213	3.86298e-05
74	DNM3	2.55728	4.23903e-13	74	CPEB2	-1.96707	1.65993e-12
75	CASQ2	2.53672	0.000161143	75	ASNS	-1.96685	1.38517e-06
76	ENSG00000297526	2.52983	4.06811e-07	76	TCIM	-1.96134	5.24981e-05
77	ENSG00000279806	2.50788	4.45158e-11	77	ARG2	-1.95705	1.22943e-23
78	SFRP1	2.5013	1.07021e-05	78	FTH1P20	-1.93514	5.71583e-06
79	ENSG00000287023	2.48978	1.17729e-17	79	PPP1R3B	-1.93146	5.19275e-15
80	VASH2	2.48453	4.91061e-08	80	LINC01291	-1.9286	4.25666e-27
81	AQP5-AS1	2.46576	0.000151117	81	SPIRE1	-1.92626	2.80982e-31
82	CEMIP	2.46251	5.81178e-13	82	PRPH	-1.91208	5.48473e-11
83	ASB9	2.43302	3.40152e-27	83	KLF7	-1.90431	2.01035e-20
84	RNASE1	2.43255	5.15056e-07	84	KDM7A	-1.89763	5.33124e-14
85	HOTTIP	2.43036	9.56279e-16	85	JMY	-1.89014	2.08818e-13
86	EWSAT1	2.42927	2.35801e-05	86	OSCAR	-1.87668	4.42683e-09
87	ANKRD2	2.42747	3.03318e-10	87	ENSG00000303745	-1.87655	2.04656e-10
88	ENSG00000306764	2.41442	4.93131e-10	88	FGF21	-1.87421	0.00012499
89	HMGB1P1	2.41375	2.92436e-16	89	SLC22A3	-1.8731	3.56745e-15
90	CDH26	2.39845	1.18972e-07	90	RGS4	-1.86846	4.28816e-15
91	SLC1A3	2.38429	8.14634e-19	91	ADAM23	-1.86656	1.2381e-06
92	STC1	2.37361	4.40289e-12	92	RBCK1	-1.86219	7.78769e-23
93	LINC01721	2.36186	4.46933e-12	93	WNT4	-1.85611	1.24022e-10
94	ENSG00000260328	2.36117	1.60175e-11	94	NPIPB2	-1.84868	7.34345e-09
95	ENSG00000289963	2.35169	1.54815e-10	95	BEX2	-1.84619	2.00161e-28
96	KRT32	2.35133	1.38013e-08	96	GPCPD1	-1.84527	1.39581e-71
97	FAM222A	2.3497	2.58171e-10	97	CCPG1	-1.84086	2.15839e-15
98	SEMA3G	2.34628	8.73302e-09	98	SNHG32	-1.82847	3.35619e-37
99	ENSG00000255750	2.33827	2.57851e-10	99	BMP3	-1.81836	4.15595e-05
100	LMNB1	2.33803	8.95375e-34	100	ENSG00000299445	-1.81523	0.000994317
101	FZD4	2.33134	1.65509e-21	101	IL20	-1.81389	0.000102935
102	ENSG00000289847	2.32676	5.21741e-05	102	KLKP1	-1.81084	0.000325612
103	PROM2	2.32538	1.01669e-68	103	LINC01828	-1.79831	7.39314e-05
104	HVCN1	2.32493	3.2046e-05	104	ENSG00000259744	-1.79008	3.79025e-06
105	MIR9-3HG	2.32377	6.34352e-07	105	ENSG00000293060	-1.77829	9.20646e-07
106	OLFML2B	2.31118	1.48259e-06	106	GLT8D2	-1.77563	5.15609e-12
107	GPER1	2.31068	1.76388e-13	107	ENSG00000301202	-1.77279	0.00104021
108	LINC01940	2.30391	6.98405e-09	108	DUSP1	-1.76753	1.13877e-21
109	TRAV39	2.302	1.6703e-06	109	NIBAN1	-1.76246	1.52897e-14
110	LCTL	2.29338	6.80952e-05	110	KLHL24	-1.75514	5.20247e-06
111	ENSG00000298235	2.28305	4.64037e-17	111	CREBRF	-1.75165	5.47158e-05
112	GLDC	2.26539	5.26708e-14	112	CLEC12B	-1.75038	0.00044859
113	MYLK2	2.26343	4.70079e-05	113	ITPR3-AS1	-1.74994	2.49841e-10
114	GNA14	2.25258	7.57053e-12	114	GAS5	-1.74163	3.75663e-16
115	TBXAS1	2.25138	7.74229e-28	115	TCEA1	-1.73291	3.09104e-29
116	CLCA2	2.23709	9.49851e-09	116	FTH1P3	-1.73114	0.000612873
117	E2F2	2.22528	2.15034e-14	117	TNFSF18	-1.72771	0.00103298
118	HPGD	2.22165	5.96202e-07	118	C7orf57	-1.7267	6.56409e-05
119	CDKN2C	2.21606	5.78595e-31	119	FTH1P23	-1.72452	4.09683e-10
120	PAG1	2.21442	2.19938e-18	120	MXD1	-1.70933	3.35541e-18
121	PADI4	2.20835	5.7708e-05	121	STEAP1B-AS1	-1.70862	4.39794e-10
122	ENSG00000286423	2.20595	1.53306e-16	122	NATD1	-1.70739	3.93705e-08
123	WWTR1	2.19428	7.26311e-38	123	FGF2	-1.70332	3.75663e-16
124	OLMALINC	2.19393	5.20293e-23	124	WIPI1	-1.69805	4.63272e-17
125	PPP1R1B	2.18725	3.1138e-12	125	RBM24	-1.69755	2.14666e-14
126	ENSG00000287064	2.17768	2.51366e-05	126	GATA6-AS1	-1.69246	6.02421e-05
127	ENSG00000294213	2.16993	0.000190914	127	ZFAS1	-1.68565	2.36948e-12
128	ENSG00000261335	2.16791	0.000172514	128	LINC01012	-1.68044	6.84161e-21
129	ST3GAL5	2.16749	1.3099e-06	129	PABPC1L	-1.67674	2.51538e-24
130	ARHGEF39	2.16406	1.07464e-11	130	MAGED4B	-1.66718	2.78622e-05
131	PCNA	2.15909	1.22258e-24	131	SNAI2	-1.65454	2.37117e-19
132	NDP	2.15811	0.000443028	132	CDH8	-1.65213	1.03035e-12
133	ZNF365	2.15021	3.83863e-11	133	SERPINE1	-1.62784	5.18974e-10
134	DHRSX	2.15007	2.98942e-07	134	ENSG00000293669	-1.62569	2.03851e-07
135	FZD8	2.14959	7.00937e-31	135	ERICH2	-1.62352	4.575e-33
136	MYH15	2.14646	2.05697e-08	136	TRIB3	-1.61483	7.96654e-11
137	SPDEF	2.14411	1.3402e-33	137	IFFO1	-1.60867	0.000256984
138	KCNK2	2.14377	0.000141251	138	ZNF449	-1.60756	1.38607e-15
139	LINC02688	2.13677	6.00844e-05	139	MAP1B	-1.60344	1.1223e-17
140	SMAD6	2.12397	1.0931e-18	140	LHFPL2	-1.59881	3.16149e-34
141	LDLR	2.12033	6.7077e-37	141	HEG1	-1.59363	3.18923e-21
142	ENSG00000307929	2.11855	0.000441443	142	MXI1	-1.59293	2.32282e-17
143	ENSG00000294870	2.11522	4.41375e-05	143	GTPBP2	-1.58568	1.82021e-20
144	S1PR5	2.11268	1.65153e-09	144	TIALD	-1.58344	0.000601236
145	GRAMD2A	2.11256	5.7045e-06	145	DUSP10	-1.581	7.47508e-11
146	TNS4	2.10603	1.35318e-13	146	MT-ND2	-1.57173	5.30948e-09
147	ENSG00000184441	2.10558	1.29893e-07	147	LARP6	-1.56303	3.63889e-23
148	ERVMER34-1	2.10424	5.39225e-09	148	TP53INP1	-1.5622	1.53377e-08
149	ENSG00000272825	2.09819	1.6671e-16	149	BEST1	-1.55619	1.02645e-06
150	UHRF1	2.09277	2.60643e-16	150	MTURN	-1.55083	1.04606e-21
151	TNFSF10	2.08033	4.22949e-07	151	CBLB	-1.54688	2.7137e-14
152	CENATAC-DT	2.07471	3.1105e-06	152	SCG5	-1.54047	1.69482e-17
153	LINC00326	2.07378	3.22668e-06	153	PAWR	-1.53765	2.16207e-08
154	ENSG00000265393	2.07131	9.33586e-05	154	IGDCC4	-1.53691	4.12968e-10
155	CDCA7	2.06403	5.60959e-32	155	PRKG2	-1.53608	1.50606e-14
156	FADS2	2.04324	6.62951e-74	156	MARCHF1	-1.52953	2.99472e-17
157	IL7R	2.04183	1.49993e-15	157	SYT1	-1.52047	3.21309e-14
158	MTARC1	2.04033	2.83459e-17	158	PRAF2	-1.51646	5.48435e-05
159	ENSG00000304236	2.02596	0.000509263	159	EGFR	-1.51541	3.6543e-15
160	IGFBP5	2.01756	6.99824e-14	160	UBA6-DT	-1.51371	5.22616e-19
161	PTGER2	2.01453	4.59429e-07	161	PAPPA2	-1.51147	0.00277688
162	ENSG00000309811	2.00614	2.44616e-07	162	ENSG00000262979	-1.50628	0.00096036
163	FAIM2	2.00612	0.000241146	163	GK	-1.50464	3.4393e-17
164	TNIK	2.00536	6.21623e-14	164	LRRC37B	-1.50455	3.1863e-24
165	PLA2G7	2.00431	3.18923e-21	165	PGPEP1	-1.50017	3.30012e-28
166	NWD1	1.99982	3.83028e-15	166	NMRAL2P	-1.48851	4.69696e-05
167	SPTLC3	1.99396	1.37429e-13	167	CFAP69	-1.48831	3.74947e-12
168	ENSG00000266088	1.99286	1.23404e-06	168	ENSG00000285698	-1.48597	0.00315043
169	HSD3B1	1.99037	4.81977e-07	169	ARHGEF2	-1.48562	3.02227e-28
170	ENSG00000286427	1.98511	2.7734e-06	170	BHLHA15	-1.47367	1.63937e-27
171	GRHL2-DT	1.97987	5.62051e-20	171	CASP4	-1.46953	3.32671e-19
172	ENSG00000300168	1.97722	2.88351e-06	172	RPS6KA2	-1.46474	1.15231e-09
173	ORC1	1.97374	5.0069e-15	173	EZH1	-1.46473	2.42011e-08
174	ENSG00000308241	1.97294	5.3422e-05	174	KLHL30-AS1	-1.45972	0.00344429
175	MCM3	1.97156	3.32418e-20	175	GOLGA8H	-1.45918	8.23092e-05
176	HSPA6	1.97011	2.26695e-06	176	RND3	-1.45893	1.29912e-53
177	S100A1	1.96601	2.68905e-06	177	LINC-PINT	-1.45651	0.000665976
178	ENSG00000291065	1.96484	1.17937e-06	178	FTLP3	-1.4565	1.22046e-05
179	NES	1.96366	1.43074e-34	179	ENSG00000279744	-1.45648	0.00317492
180	MGC16275	1.96331	0.000368241	180	OPTN	-1.45626	3.91043e-21
181	ATP6V0A4	1.96316	5.41508e-12	181	NTN4	-1.45621	7.63557e-11
182	ENSG00000283078	1.94831	1.46883e-05	182	APRG1	-1.45474	1.75067e-06
183	E2F8	1.94428	2.44056e-13	183	PEAR1	-1.45459	2.93678e-16
184	GINS2	1.93688	5.82734e-15	184	ENSG00000291147	-1.44896	3.4392e-11
185	HSPA2	1.93613	4.26566e-35	185	EIF1	-1.44572	1.65594e-15
186	TCN1	1.93203	1.11877e-05	186	ZNF385C	-1.43934	6.19005e-07
187	GASK1A	1.92783	5.77557e-12	187	ENSG00000286791	-1.43754	1.13335e-09
188	ENSG00000288009	1.9253	0.000553104	188	NDUFA4L2	-1.43556	8.51353e-06
189	ATL1	1.92489	3.1863e-24	189	GADD45A	-1.43152	2.3529e-18
190	HOXA11-AS	1.92177	5.53437e-11	190	GLIS2	-1.43049	9.29988e-17
191	FASN	1.92102	2.19009e-23	191	FGD4	-1.42601	7.12489e-14
192	IFI44L	1.91727	1.8345e-19	192	MTND2P28	-1.42495	4.06834e-07
193	IDI1	1.9169	1.49894e-19	193	SYNGR3	-1.42389	6.74615e-09
194	ENSG00000286707	1.91537	4.93996e-05	194	NEBL	-1.42333	3.31901e-07
195	GJA5	1.91318	6.4303e-22	195	ENSG00000228010	-1.41949	0.00285058
196	CHRNA1	1.91301	5.54663e-14	196	DDIT4	-1.417	0.00017837
197	GPR137C	1.91079	4.12968e-10	197	ENSG00000249328	-1.41471	0.000694434
198	ENSG00000251361	1.90962	2.63719e-12	198	ENSG00000259539	-1.41378	0.00028865
199	TYMSOS	1.90902	7.87795e-10	199	MAP2	-1.41056	3.12074e-18
200	MCM10	1.9089	2.61211e-11	200	NEAT1	-1.4089	2.33167e-10
201	CNIH2	1.90881	1.25285e-06	201	IL2RB	-1.40295	0.00276497
202	ENSG00000301105	1.90144	2.36812e-08	202	ARHGAP30	-1.40239	0.000243993
203	OAS2	1.89971	5.97879e-18	203	RBMS3	-1.40163	2.40959e-14
204	LIPG	1.89952	4.42034e-19	204	PXK	-1.39189	9.24096e-21
205	THEM6	1.89778	3.59865e-50	205	IGFBP3	-1.39045	3.14716e-14
206	STMN3	1.89347	3.63889e-23	206	ENSG00000272158	-1.38928	0.000758942
207	ANKRD63	1.89123	0.000290093	207	NCF2	-1.3888	1.87162e-25
208	GASAL1	1.88512	5.49677e-07	208	SARS1	-1.38846	1.27788e-18
209	SLC1A7	1.8833	0.000946275	209	FICD	-1.38639	1.84118e-13
210	ENSG00000306634	1.88272	2.69051e-07	210	TANC2	-1.38542	5.3681e-17
211	TMEM97	1.88244	1.19625e-35	211	ENSG00000263551	-1.381	1.57045e-06
212	ENSG00000285904	1.88167	0.000896967	212	PCED1B	-1.38016	5.25864e-07
213	FFAR4	1.88069	0.000743862	213	ENSG00000301177	-1.3773	1.87691e-05
214	DCHS2	1.88028	4.17137e-05	214	ENSG00000276916	-1.373	0.00315958
215	LASTR	1.87635	1.70173e-16	215	YPEL3	-1.37274	3.33714e-06
216	LINC00885	1.87058	0.000139042	216	ARFGAP3	-1.36892	1.07611e-15
217	PTPRQ	1.86764	0.000111449	217	LINC02762	-1.36742	7.74018e-09
218	CYTH4	1.85929	4.36668e-07	218	DNAH11	-1.36609	3.75324e-20
219	TSKU-AS1	1.85861	3.88207e-05	219	SLC28A1	-1.36576	4.08105e-07
220	REG4	1.85012	0.00073051	220	FERMT2	-1.36161	1.77917e-18
221	PECAM1	1.84334	1.87036e-12	221	WDR45	-1.35895	1.70187e-15
222	WNT3A	1.84263	9.00829e-05	222	ZFAND2A	-1.35766	1.76388e-13
223	LOXL1-AS1	1.84098	2.18017e-24	223	AKAP12	-1.35574	5.76167e-11
224	MCM6	1.84023	2.26783e-31	224	CACNB1	-1.35463	3.04519e-24
225	MX2	1.82105	6.6276e-09	225	LINC01589	-1.34904	0.000121943
226	SLITRK5	1.82081	1.2454e-08	226	PRKAB2	-1.34893	4.25316e-16
227	DPP4	1.8191	6.352e-10	227	GFPT1	-1.34386	4.82499e-25
228	DHCR7	1.81819	2.15516e-23	228	DLC1	-1.34233	1.83897e-14
229	ADAMTS3	1.8175	1.49894e-19	229	ENSG00000307465	-1.3416	0.00483991
230	ENSG00000280032	1.81635	0.00108344	230	ZNF333	-1.34094	3.47614e-07
231	LRRC45	1.81209	6.16572e-13	231	ERVE-1	-1.3384	6.72463e-08
232	LINC01963	1.80156	6.85741e-08	232	KLF4	-1.33835	4.99305e-14
233	TENT5C	1.7963	1.35487e-14	233	DUSP5	-1.3371	5.80227e-10
234	PAQR4	1.79181	1.25429e-19	234	SEL1L	-1.33337	2.63018e-16
235	SOWAHD	1.7854	5.7045e-06	235	TRPC6	-1.33016	0.00353733
236	BRI3BP	1.78427	2.23058e-15	236	OPHN1	-1.32987	2.08893e-14
237	AFTPH-DT	1.78129	0.000119434	237	CEBPG	-1.32892	1.59141e-27
238	SOWAHA	1.78094	0.000652115	238	ADPRM	-1.32874	1.79006e-19
239	PPFIA4	1.77955	1.63456e-05	239	ANK2	-1.3286	4.15629e-06
240	CDH13-AS2	1.7768	4.46895e-09	240	ULK1	-1.32847	6.28487e-20
241	ENSG00000261338	1.77524	0.000104147	241	CDKN1A	-1.32783	1.42708e-07
242	IFITM1	1.77506	1.28951e-07	242	UGCG	-1.32715	6.541e-15
243	CHAC2	1.77277	2.48421e-09	243	SNHG29	-1.3234	1.89331e-19
244	ABTB3	1.77047	2.26712e-10	244	RPS6KA2-IT1	-1.32271	0.00403668
245	FLRT3	1.76701	9.86709e-08	245	BTG1	-1.32208	8.3431e-13
246	RRM2	1.76659	3.08534e-21	246	PLEKHM1	-1.32137	4.68566e-10
247	ENSG00000256663	1.76569	4.04336e-08	247	CDKL2	-1.32071	3.09786e-13
248	ENSG00000223343	1.76482	9.92377e-05	248	WSB1	-1.31936	3.92627e-14
249	CORO1A	1.76457	5.2273e-15	249	BBC3	-1.31874	3.0759e-08
250	TESC	1.76326	0.00133083	250	AKNA	-1.31694	6.47308e-10
251	ENSG00000286805	1.75983	2.56371e-05	251	UFM1	-1.31569	2.23097e-41
252	MCM4	1.75849	3.62773e-21	252	GOLGA8O	-1.31413	0.00206762
253	AARD	1.75838	2.86571e-21	253	ENSG00000285873	-1.31379	0.000865837
254	MEOX1	1.75722	3.532e-07	254	LINC00375	-1.31002	0.000217867
255	ASF1B	1.74807	1.44564e-24	255	ENSG00000276248	-1.30984	9.65809e-07
256	PDE8B	1.74794	0.000516548	256	KCTD7	-1.30893	5.43821e-07
257	ESCO2	1.74571	7.33289e-12	257	TBX19	-1.3084	6.91121e-09
258	DGAT2	1.74523	6.56476e-13	258	FTL	-1.30741	6.019e-12
259	SIGLEC15	1.74412	0.000543578	259	MIR3929	-1.30597	0.00472202
260	TMEM200B	1.74331	1.87019e-13	260	RGPD4	-1.30593	4.34457e-07
261	ENSG00000301933	1.74316	0.00130984	261	H3C4	-1.30587	6.75054e-05
262	ZNF488	1.73967	1.15206e-14	262	ENSG00000290569	-1.30241	0.000381876
263	ENSG00000289850	1.73869	1.1849e-14	263	KLF13	-1.30208	2.62721e-11
264	IL7	1.73646	3.58358e-06	264	ENSG00000306831	-1.29764	9.22621e-05
265	VAV3	1.73024	1.41368e-10	265	EPAS1	-1.29621	3.39084e-18
266	APOBEC3G	1.72969	0.00064106	266	ZNF114	-1.2949	0.00216506
267	OAS3	1.72923	4.17004e-23	267	LYST	-1.29408	4.16162e-06
268	PSTPIP2	1.72712	0.00131506	268	MMP13	-1.29391	2.89769e-06
269	PRR15L	1.72676	1.61673e-08	269	SQSTM1	-1.29298	1.41906e-25
270	LINC01968	1.72157	0.000128095	270	RNF19B	-1.29222	2.04978e-10
271	LPAR6	1.72024	7.91926e-13	271	ENSG00000260647	-1.29003	0.00503889
272	ANKRD22	1.71849	2.70888e-22	272	ROCK1P1	-1.28736	5.92207e-12
273	CD44-DT	1.71574	0.000159537	273	TFPI	-1.28535	3.32696e-08
274	QPRT	1.71496	0.000588862	274	SH3KBP1	-1.28439	3.37203e-39
275	P2RY6	1.71278	5.40236e-27	275	TLCD5	-1.2806	4.74502e-12
276	ENSG00000271754	1.71182	0.00015242	276	SNHG1	-1.27358	4.93406e-10
277	TCAF2	1.70909	6.69247e-16	277	NR1D2	-1.27296	8.96231e-09
278	DIRC3	1.70802	4.34537e-06	278	ENSG00000300040	-1.26987	0.000546072
279	KIF20A	1.7051	2.40727e-11	279	ENSG00000296496	-1.26947	0.00521079
280	TOX-DT	1.70016	3.83942e-10	280	TMC4	-1.26636	5.59545e-13
281	S100A9	1.69864	1.07763e-41	281	AREG	-1.26499	2.05175e-07
282	PLPPR5	1.69862	1.95595e-07	282	HERPUD1	-1.2635	1.6671e-16
283	DIAPH2-AS1	1.69579	5.03166e-07	283	INSYN2B	-1.26345	9.21897e-11
284	ENSG00000226332	1.69397	1.11877e-05	284	ENSG00000226824	-1.2624	2.41457e-09
285	FAM81A	1.69178	1.01101e-10	285	NUPR1	-1.26108	0.000103734
286	IFI44	1.69022	2.50419e-18	286	ENSG00000290999	-1.2603	0.000516745
287	ENSG00000260400	1.68559	8.0549e-06	287	MARF1	-1.25997	6.83993e-15
288	ENSG00000305251	1.68253	0.000194439	288	ZNF467	-1.2588	2.51339e-07
289	LINC02966	1.68018	8.84902e-17	289	SYT14	-1.25686	3.25952e-09
290	SLC16A10	1.67631	1.18088e-07	290	DPY19L3	-1.25547	2.02881e-12
291	ENSG00000289193	1.67552	1.02984e-08	291	ENSG00000227726	-1.2544	0.00268403
292	ENSG00000254632	1.67039	0.0011589	292	MT-ATP8	-1.25377	6.57218e-07
293	CDC25A	1.66963	3.71314e-09	293	TM4SF19	-1.25362	2.99545e-05
294	LYPD5	1.66777	1.23961e-05	294	ZNF25	-1.25301	2.74215e-10
295	LINC02236	1.66472	3.33845e-05	295	SESN2	-1.25127	1.26236e-06
296	HSD11B2	1.66437	5.83092e-06	296	ENSG00000231324	-1.25095	4.83876e-06
297	CPNE5	1.66244	0.000709631	297	TUFT1	-1.25027	3.70833e-09
298	ENSG00000225522	1.66243	3.74545e-05	298	NLRP1	-1.24888	9.09772e-08
299	UNG	1.66084	4.1133e-19	299	PAUPAR	-1.2487	0.00433735
300	ICMT-DT	1.65805	3.23672e-07	300	HSD17B14	-1.24618	1.21797e-07
301	ENSG00000296530	1.65651	1.02483e-05	301	ACAD11	-1.24408	4.85434e-05
302	CASS4	1.65557	0.000826178	302	LINC00471	-1.2407	1.72309e-12
303	SHC4	1.65278	8.9216e-05	303	ZBTB20	-1.2406	0.000501454
304	PLCD4	1.64289	6.78053e-08	304	GAREM1	-1.23909	8.71915e-11
305	ST3GAL6	1.64108	4.15179e-06	305	ENSG00000269906	-1.23658	3.26125e-05
306	ENSG00000253266	1.6396	0.00164296	306	COX19	-1.2342	7.97177e-20
307	LGALS9	1.63878	0.000588862	307	SHOC1	-1.23298	5.58335e-05
308	ENSG00000289093	1.63598	0.000860561	308	ASB1	-1.23298	1.7701e-28
309	CRLF1	1.63556	0.00131065	309	ENSG00000304524	-1.22916	0.00528302
310	PLA2G4A	1.63423	3.62764e-09	310	MIA2	-1.22867	5.65969e-14
311	TMEM270	1.63138	0.000340759	311	LINC00662	-1.22671	8.61427e-09
312	CCDC28B	1.63117	1.42691e-05	312	PPL	-1.2261	1.18559e-10
313	LINC00920	1.63064	2.52959e-15	313	TENT5B	-1.22478	1.14389e-08
314	ENSG00000290922	1.62921	1.4302e-08	314	IL6	-1.22174	0.000504334
315	FKBP7	1.62729	2.04924e-07	315	KRT16	-1.22056	3.69958e-05
316	PLXNA4	1.62324	2.31175e-07	316	ENSG00000303794	-1.21867	0.0053894
317	OLFML3	1.62232	2.07097e-07	317	FRAS1	-1.21721	1.1937e-10
318	ENSG00000291189	1.62166	0.00144087	318	KLHL4	-1.21595	0.00551705
319	ENSG00000276408	1.61937	0.00056197	319	TVP23C	-1.21374	1.07339e-07
320	MCM2	1.6177	4.59173e-23	320	EPB41L4A-AS1	-1.21045	2.95991e-09
321	TESHL	1.61442	1.0269e-07	321	KLF15	-1.20766	0.00419963
322	PLCH1	1.61189	3.7801e-12	322	MTATP6P1	-1.20337	4.65578e-07
323	KIAA1755	1.61058	0.000547164	323	RPLP0P2	-1.20317	0.000120764
324	SLC7A8	1.61004	1.37499e-05	324	GADD45B	-1.20215	3.01893e-08
325	COL21A1	1.60926	0.00136303	325	SULT1E1	-1.20147	0.00425867
326	PYCR3	1.60671	2.89009e-11	326	ADAMTS20	-1.20139	8.40225e-08
327	SULF2	1.60064	7.88274e-13	327	TTC28	-1.19943	1.85704e-12
328	VSIG1	1.5962	0.000986993	328	NBPF1	-1.19907	1.3413e-10
329	APOBEC3C	1.5962	9.50387e-17	329	SAT1	-1.19678	4.49203e-10
330	DUSP19	1.59538	2.54107e-05	330	DUSP8	-1.19544	5.85627e-13
331	EFR3B	1.59377	5.82776e-06	331	HSPA13	-1.194	8.2375e-08
332	HELLS	1.59324	5.53936e-19	332	ZFAND3	-1.1907	1.399e-19
333	PDK3	1.59242	1.37424e-26	333	SLC12A6	-1.18685	1.85281e-07
334	ENSG00000286373	1.59121	2.29748e-06	334	RNF223	-1.1864	4.52633e-11
335	MCM5	1.59037	1.09021e-20	335	ENSG00000289396	-1.18595	0.00842653
336	TMEM14A	1.58835	3.82685e-40	336	PORCN	-1.18494	3.30872e-13
337	SEPSECS-AS1	1.58822	1.29045e-06	337	LONRF1	-1.1826	1.88584e-13
338	INSIG1-DT	1.58602	1.29893e-07	338	LINC02604	-1.18251	4.52617e-08
339	NREP	1.58565	2.49835e-30	339	USP25	-1.18152	8.14742e-16
340	NRGN	1.5846	5.07834e-10	340	ENSG00000243008	-1.181	0.00655209
341	CAMK2B	1.58441	9.83479e-07	341	IL18R1	-1.17869	3.78147e-05
342	ENSG00000299510	1.5815	3.68851e-12	342	ENSG00000287287	-1.17839	0.00301405
343	GDF11	1.57828	8.09879e-11	343	TNFRSF19	-1.17787	5.83986e-06
344	LINC01348	1.57707	7.01499e-05	344	TBC1D3G	-1.17769	0.00494137
345	SIDT1	1.57242	8.95685e-08	345	BMAL1	-1.17763	8.05856e-19
346	RPP25	1.57067	7.03325e-08	346	ENSG00000256955	-1.17703	0.00350671
347	MPP4	1.56904	0.0013497	347	MGAT4A	-1.17679	1.70458e-14
348	ENSG00000254777	1.56789	0.00242543	348	ALDH2	-1.17618	0.00435647
349	LINC01447	1.56653	0.00140502	349	SCEL	-1.17456	1.39063e-09
350	ENSG00000283413	1.56621	0.00134682	350	STX11	-1.17426	4.55682e-07
351	ENSG00000293879	1.56267	8.16016e-05	351	FRY	-1.1705	1.12324e-08
352	LINC01424	1.5613	5.89517e-05	352	AMOTL2	-1.17016	7.65011e-10
353	BAG3	1.56005	1.09765e-44	353	RIOK3	-1.16963	1.72625e-12
354	HSPA1A	1.55972	4.80602e-18	354	ENSG00000290921	-1.16949	0.00022722
355	ASRGL1	1.55758	7.8009e-10	355	SMG1P5	-1.1694	0.00888661
356	ENSG00000287016	1.55705	1.71256e-06	356	SLC38A5	-1.16794	3.72221e-05
357	WDR76	1.55442	1.41893e-15	357	MAFF	-1.16663	1.64622e-12
358	ENSG00000303770	1.5505	0.00177229	358	SETD4	-1.16581	2.14666e-14
359	MYO3B	1.54667	8.62991e-08	359	PXDC1	-1.16531	9.48194e-21
360	MIR4280HG	1.54477	1.16215e-06	360	TUBE1	-1.16384	1.79363e-10
361	ENSG00000293338	1.53834	0.00267669	361	TCEANC	-1.16368	5.779e-08
362	GINS4	1.53805	6.30975e-11	362	ZFAND1	-1.16348	2.2916e-19
363	ACAT2	1.53759	2.87946e-21	363	ARHGEF10	-1.16217	0.00439115
364	RIN1	1.53738	3.47004e-16	364	LINC01473	-1.16089	9.84987e-06
365	SFPQ	1.53726	2.242e-16	365	PTGER1	-1.15967	0.00105461
366	KCNN4	1.53359	3.18201e-26	366	ERO1B	-1.15965	2.76463e-05
367	FREM2	1.53244	1.31491e-05	367	ENSG00000226268	-1.15912	0.0037808
368	FRMPD3	1.5314	0.00271452	368	OSER1-DT	-1.15874	1.23498e-07
369	ENSG00000298162	1.53119	0.00038428	369	N4BP2L1	-1.15801	1.46231e-05
370	SPC25	1.531	1.02068e-16	370	TCP11L1	-1.15635	3.71893e-13
371	ENSG00000179066	1.5278	0.0020187	371	FAM24B	-1.15562	4.05797e-08
372	ENSG00000305125	1.52575	7.07784e-05	372	PDP1	-1.14962	1.09684e-09
373	EPN3	1.52542	1.52073e-15	373	KDM6B	-1.14853	4.51241e-14
374	FAT1	1.52435	5.24708e-11	374	CSGALNACT2	-1.1466	1.95055e-13
375	ENSG00000272563	1.5208	0.00281583	375	ANAPC1P2	-1.14516	1.84553e-05
376	ABCA13	1.51926	2.44586e-06	376	CYLD	-1.14511	4.28232e-26
377	ENSG00000293506	1.51755	0.00285256	377	NBPF11	-1.14434	1.24616e-15
378	FNDC10	1.51401	1.12782e-06	378	SNX24	-1.14369	2.04481e-26
379	CLSPN	1.51186	8.65303e-08	379	LCA5	-1.13752	1.06202e-08
380	KDM8	1.50835	1.90405e-05	380	ENSG00000291228	-1.13749	5.33447e-05
381	ANO7	1.50601	3.39234e-08	381	OTUD1	-1.13523	6.07434e-08
382	DENND2A	1.50524	2.07689e-09	382	FAM221A	-1.13418	1.12374e-13
383	DBI	1.5038	7.8019e-18	383	ENTPD7	-1.13405	1.39002e-08
384	ENSG00000225649	1.5017	0.00228978	384	DNAH10OS	-1.12932	0.000525491
385	APC2	1.50148	0.000540282	385	METRNL	-1.12853	1.01901e-07
386	ENSG00000290058	1.49799	0.000577461	386	LINC01252	-1.12711	0.00138141
387	MIR3681HG	1.49705	0.00253523	387	C4BPAP1	-1.12557	0.00357114
388	DPF1	1.497	1.64981e-06	388	ABCG1	-1.12439	0.000197661
389	MT-ND6	1.49436	7.80267e-05	389	LAMB3	-1.12338	1.41458e-16
390	SAPCD2	1.49076	1.97248e-16	390	TTC9	-1.11385	3.13836e-06
391	ENSG00000298132	1.48962	0.000464218	391	PLPP5	-1.11133	3.03504e-17
392	ENSG00000256747	1.48596	2.4927e-05	392	ENSG00000274038	-1.11103	0.00140331
393	TMT1B	1.48589	3.84596e-12	393	MALAT1	-1.109	3.04239e-06
394	E2F1	1.4838	9.6401e-14	394	FRMD6	-1.10764	8.71425e-11
395	SERPINF2	1.48222	1.25798e-08	395	PSG11-AS1	-1.10506	5.58695e-05
396	TAS1R3	1.48129	9.19289e-06	396	ENSG00000272941	-1.10178	6.60911e-05
397	CALHM5	1.48079	0.00292394	397	ADAMTS1	-1.10128	0.00938653
398	FEN1	1.47819	2.41599e-09	398	PLAC8	-1.10071	4.303e-12
399	DHFRP1	1.47793	1.44553e-10	399	RNU6-574P	-1.09954	0.00951834
400	H3C1	1.47714	0.000943296	400	CLIP4	-1.09618	3.93234e-10
401	ENSG00000278192	1.47303	2.73501e-06	401	CCDC28A	-1.09354	5.35044e-09
402	FBLN5	1.47282	6.63e-05	402	MAFG	-1.09143	1.53055e-11
403	SCD	1.4717	4.01323e-22	403	SCN8A	-1.0914	2.16749e-11
404	NFIA	1.46979	3.19062e-13	404	WDR19	-1.08962	1.27788e-18
405	LRRCC1	1.46895	1.03666e-08	405	ENSG00000299331	-1.08651	0.00528371
406	TM4SF18-AS1	1.46889	0.00225394	406	MT-ND5	-1.08601	5.85627e-06
407	ENSG00000291234	1.46726	7.30744e-07	407	ZSCAN12	-1.08581	2.05462e-06
408	LINC01711	1.4667	3.51602e-06	408	CBS	-1.08568	0.000273136
409	TGM2	1.46625	1.72611e-17	409	FSIP1	-1.08458	0.000165898
410	RTN4RL1	1.46284	5.23473e-10	410	GCAWKR	-1.08374	4.12026e-09
411	ERICD	1.46216	0.00150692	411	SBDSP1	-1.08345	2.9908e-13
412	CDCA3	1.45557	2.78137e-15	412	NFIL3	-1.08239	1.07651e-12
413	ENSG00000253508	1.45535	0.0010798	413	WARS1	-1.08128	6.35126e-09
414	OAS1	1.45417	4.63943e-14	414	ENSG00000305920	-1.08065	0.0112404
415	IGF2BP2-AS1	1.45385	0.00103073	415	RRAGC	-1.07866	8.95684e-16
416	SLC27A3	1.45157	1.93501e-11	416	NEPRO-AS1	-1.07752	0.000134463
417	LINC01770	1.44913	6.03728e-06	417	LINC03129	-1.07385	1.72733e-05
418	PRICKLE2	1.44413	0.000106155	418	RICTOR	-1.07208	6.63375e-06
419	HOXA13	1.44316	2.7296e-11	419	ITGB3	-1.0713	0.00357361
420	PIK3R3	1.43901	4.54755e-14	420	DNAJC10	-1.06855	4.64653e-18
421	SCAT8	1.43898	1.5884e-07	421	CHASERR	-1.06756	7.7406e-08
422	KCTD14	1.43879	4.75447e-07	422	GAB2	-1.06559	1.32155e-05
423	PLLP	1.43824	0.000147613	423	GTF2IP14	-1.06188	0.00686956
424	LIG1	1.43765	1.54564e-19	424	ATG14	-1.06089	6.24726e-07
425	LINC00632	1.43553	2.45698e-13	425	PLEKHG1	-1.06079	6.26472e-08
426	TMC1	1.43515	0.0023917	426	DLX2	-1.06078	0.000173142
427	STOX1	1.43463	5.49246e-08	427	ENSG00000261613	-1.05939	0.000739855
428	GMNN	1.43306	1.4228e-11	428	PDE2A	-1.05789	4.40005e-05
429	KCNMB4	1.43289	2.17735e-11	429	SUN3	-1.05774	3.81125e-05
430	TYMS	1.43214	4.98949e-15	430	CCNI	-1.05687	5.00895e-13
431	BCL10-AS1	1.43032	0.000101513	431	ATG9B	-1.05547	0.00308892
432	MYH16	1.43024	1.94298e-07	432	ENSG00000260953	-1.05483	0.0129644
433	SLC2A6	1.43008	1.73257e-10	433	MT-ATP6	-1.0525	5.52116e-06
434	ENSG00000254605	1.42574	0.000451589	434	ENSG00000289915	-1.05233	0.00172921
435	DCST1-AS1	1.42558	3.89473e-11	435	LAMB2	-1.04987	3.64706e-12
436	COL6A3	1.42164	3.91043e-21	436	ABTB1	-1.04935	2.79832e-05
437	GUCY1A1	1.42132	2.54656e-13	437	LYPD6B	-1.04788	2.58472e-09
438	SIX2	1.41886	2.54588e-10	438	LINC00623	-1.04736	2.98885e-07
439	GBA2	1.41883	9.2199e-13	439	CLDN1	-1.04656	4.2886e-10
440	PEX11A	1.41872	5.00821e-08	440	LINC01611	-1.04572	1.68696e-06
441	ENSG00000299836	1.4165	0.00022619	441	RAB33A	-1.04369	0.000663198
442	SEMA3F	1.41563	1.77071e-12	442	RERGL	-1.04289	0.012653
443	ENSG00000275496	1.41458	0.00206749	443	SLPI	-1.04272	9.50889e-08
444	PLA2G4F	1.41445	4.60293e-10	444	HIVEP1	-1.04248	2.43952e-06
445	ENSG00000308337	1.41437	1.62981e-05	445	IRS2	-1.04154	1.6667e-13
446	KCNB1	1.41371	2.44907e-06	446	DYRK1B	-1.0411	1.19246e-07
447	MCIDAS	1.41369	0.00270704	447	HOXA1	-1.04101	3.10811e-11
448	MPZL2	1.41367	4.11105e-15	448	ZCCHC7	-1.04025	5.99947e-15
449	BST2	1.41025	0.000308337	449	PHF21A	-1.03891	1.12167e-07
450	PMFBP1	1.40837	0.00226732	450	FCMR	-1.0383	5.22616e-19
451	ENSG00000286830	1.40829	6.66939e-05	451	ARHGEF18-AS1	-1.03785	0.00949902
452	AKAP5	1.4068	6.97451e-05	452	EDNRA	-1.03486	6.31202e-06
453	MVK	1.40563	1.4641e-19	453	SLC16A1-AS1	-1.03404	3.35989e-06
454	HSP90AA1	1.40552	3.56745e-15	454	SFTPD	-1.03399	0.000495414
455	ERCC6L	1.40506	1.20723e-12	455	TGIF1	-1.03251	7.63557e-11
456	IFIT1	1.40355	1.91164e-14	456	ENSG00000303006	-1.03236	4.55816e-07
457	PGM5-AS1	1.40133	0.000681651	457	NBPF12	-1.03165	1.42433e-07
458	DHFR	1.40126	9.22187e-13	458	ENSG00000303952	-1.02963	0.014311
459	SQLE	1.39938	1.36614e-11	459	LINC01748	-1.02777	3.41886e-08
460	GALNT9-AS1	1.39734	0.00330527	460	TTLL1	-1.02652	1.62241e-05
461	LINC01561	1.39643	0.00222203	461	ENSG00000288827	-1.02632	0.00940799
462	IKBKE	1.39561	1.14808e-09	462	MAP1LC3B	-1.02411	2.52663e-19
463	HSP90AA2P	1.39531	6.8899e-08	463	SCN3B	-1.02355	0.00845923
464	BSG-AS1	1.39289	1.03457e-11	464	FLCN	-1.02169	1.35446e-08
465	ARRB1	1.39248	1.14676e-15	465	ZNF213	-1.01999	2.69961e-08
466	LTB	1.39184	0.000138332	466	NEURL1	-1.019	0.00373965
467	ENSG00000293306	1.39174	0.00165622	467	LRRC49	-1.01856	1.64585e-12
468	RNASEH2A	1.39086	5.3422e-05	468	RAB3IL1	-1.01846	1.0061e-13
469	SREBF1	1.39077	4.12063e-19	469	JAG1	-1.01789	2.61211e-11
470	FCGR2A	1.38984	0.000619211	470	RAP1GAP	-1.01419	1.02308e-10
471	ENSG00000272622	1.38866	5.19786e-07	471	ENSG00000295078	-1.01404	0.00799218
472	LRG1	1.38847	1.16575e-09	472	PGLS-DT	-1.01374	1.73199e-05
473	SLC5A7	1.38829	0.0036576	473	PPP2R5B	-1.01015	1.6747e-08
474	SCARA5	1.38735	3.76377e-05	474	FADS3	-1.0094	1.81364e-11
475	ATF5	1.38659	1.42155e-11	475	ADAMTS6	-1.00865	3.62405e-05
476	ITGB8-AS1	1.38331	4.15381e-07	476	SERINC1	-1.00735	1.17654e-14
477	PRRT3	1.38117	2.84676e-07	477	CREB3L2	-1.00677	9.7664e-10
478	ITGB6	1.38069	5.17301e-09	478	SPOPL-DT	-1.00625	0.00027664
479	FAM138C	1.38014	0.00386429	479	RUSC2	-1.00592	8.91881e-13
480	TRIB2	1.3795	2.05184e-25	480	ENSG00000295049	-1.0054	0.00715368
481	HOXA10	1.37915	4.52573e-15	481	SRGAP1	-1.00516	2.74987e-09
482	ALDH3A1	1.37768	6.15535e-05	482	NFKBIL1	-1.00512	5.02693e-10
483	RDH5	1.37653	0.000719123	483	NAPB	-1.00482	7.37657e-10
484	LNCATV	1.37653	0.00155516	484	CGNL1	-1.00385	4.88494e-06
485	MUC5B	1.3765	0.00229534	485	JAK1	-1.00316	1.49047e-13
486	RND2	1.37531	2.73871e-06	486	LINC01426	-1.00255	0.0161868
487	LNCTAM34A	1.37497	0.0013215	487	NFE2L1	-1.00251	3.84941e-14
488	AGTR1	1.37495	0.00339227	488	TMEM91	-1.00208	0.000502151
489	CDC42EP3-AS1	1.36978	0.00105992	489	SH2D3A	-1.00181	1.96677e-12
490	ENSG00000251127	1.36562	0.00359534	490	AHRR	-1.00043	0.0152535
491	F2RL1	1.36538	3.07714e-08
492	DTL	1.36361	6.73119e-13
493	DHCR24	1.36325	1.56885e-28
494	ADAMTS15	1.36164	1.71418e-11
495	ENSG00000287245	1.36135	6.14055e-07
496	NR2F1	1.36124	4.4727e-09
497	CBR3	1.35955	1.85103e-08
498	CHD5	1.35866	0.00016103
499	IL17RE	1.35808	8.82395e-12
500	ENSG00000293664	1.35728	0.0019891
501	KLLN	1.35708	0.000161594
502	SMOC1	1.35703	1.20573e-12
503	NID2	1.35596	0.000744901
504	GJA1	1.35429	1.52404e-07
505	MICB-DT	1.35393	0.000187629
506	NRG4	1.35376	0.000220451
507	LINC01588	1.35251	1.3079e-16
508	SOX2	1.35012	0.00390803
509	OSR1	1.35006	3.84596e-12
510	MESP2	1.34957	0.00137913
511	PELP1-DT	1.34949	0.00152029
512	HTRA1	1.34806	2.56823e-07
513	CSF3	1.34318	0.00381548
514	CCNF	1.34274	6.12442e-14
515	RBM14	1.33732	8.39953e-22
516	ENSG00000306776	1.33485	0.00456517
517	RHBG	1.33482	7.76816e-06
518	ENSG00000270175	1.3339	0.00214462
519	PGM5P4-AS1	1.33335	6.95e-05
520	LRIG1	1.33282	2.58387e-16
521	ENSG00000304564	1.33271	0.00343981
522	ENSG00000242136	1.33257	6.43584e-05
523	SH3TC2-DT	1.33248	8.97085e-14
524	FOXP4-AS1	1.33105	2.41869e-05
525	PDE4B	1.33057	2.07623e-05
526	FJX1	1.32903	3.66688e-17
527	RASSF8-AS1	1.32884	2.87781e-09
528	KCNU1	1.32828	2.58541e-05
529	COL8A1	1.32807	4.29954e-09
530	LINC01732	1.3228	0.00523595
531	ENSG00000275393	1.32172	0.00153298
532	ENSG00000263731	1.32158	1.36148e-05
533	KIF18B	1.32121	7.35623e-16
534	ACTG1P25	1.32112	6.36703e-05
535	DOK3	1.32051	0.000890207
536	SLC27A2	1.32022	2.33445e-05
537	ENSG00000261804	1.31916	0.000535554
538	CPA4	1.31856	1.09204e-08
539	TRPV2	1.31838	0.00444872
540	ENSG00000296467	1.31837	0.00528198
541	FZD1	1.3182	4.49341e-05
542	ZBTB46-AS2	1.3177	0.00542546
543	MUC13	1.31652	0.00541049
544	GBX2-AS1	1.31463	0.000320244
545	LINC02984	1.31366	3.09581e-11
546	ENSG00000251239	1.31358	0.00384101
547	ENPP3	1.3126	0.00397143
548	LINC00173	1.31107	0.000596657
549	ZWINT	1.3092	2.89018e-17
550	ADGRF5	1.30905	3.90436e-08
551	FOXA2	1.30697	0.000227283
552	ENSG00000279348	1.30434	0.000800901
553	ENSG00000248964	1.3042	0.000357977
554	CSRNP3	1.30419	0.000106981
555	LINC02026	1.3037	0.00410101
556	MYT1	1.30315	1.84299e-07
557	NECTIN1	1.302	1.90435e-16
558	PSCA	1.30103	4.30992e-06
559	LINC02584	1.2994	0.000771883
560	SLC30A6-DT	1.29857	0.00114118
561	ZBED5-AS1	1.29749	7.0133e-16
562	LINC00239	1.29731	0.00182403
563	ARHGAP28-AS1	1.29224	0.00556584
564	UFD1-AS1	1.29181	0.000455772
565	KREMEN2	1.29085	4.92939e-05
566	ENSG00000240093	1.29008	0.00423897
567	MAB21L3	1.29002	0.00233658
568	S100A5	1.28982	3.46989e-07
569	PCCA-DT	1.28696	3.36741e-08
570	CRISPLD1	1.285	2.19151e-07
571	SFXN2	1.28308	6.93042e-09
572	ENSG00000287426	1.28279	0.00383619
573	TK1	1.2826	7.65937e-19
574	RDH11	1.28232	2.50186e-26
575	HOXB13	1.28093	2.7296e-11
576	SLC16A9	1.27964	1.81467e-09
577	NASP	1.27886	3.65305e-14
578	ZNF681	1.27833	0.00400901
579	FAM83E	1.27684	0.00219949
580	TP73	1.27636	3.90809e-07
581	TXK	1.27541	3.45584e-05
582	UBE2T	1.27464	5.93779e-13
583	PODXL2	1.27425	1.77012e-16
584	SUOX	1.2727	5.64357e-15
585	HLF	1.27246	0.00320765
586	ENSG00000259087	1.26956	0.000262048
587	CDC7	1.2685	2.83479e-10
588	ENHO	1.26668	0.000203786
589	S100A2	1.26424	1.54805e-10
590	NCAPH	1.26415	1.47242e-16
591	LINC01213	1.26199	0.00618111
592	DEPTOR	1.26174	1.22445e-05
593	PRSS35	1.26045	5.24643e-09
594	DSCC1	1.25971	8.47162e-09
595	ENSG00000293992	1.25916	4.62969e-05
596	TMEM266	1.2586	0.00477468
597	TCF19	1.2571	1.54576e-09
598	SLC2A12	1.25636	1.16688e-06
599	EGLN3	1.25618	6.07934e-08
600	LINC01151	1.25515	5.64432e-09
601	ARHGEF38	1.25485	3.81476e-05
602	TM4SF1-AS1	1.2535	0.00373252
603	SLC25A18	1.25344	0.00528371
604	ENSG00000288795	1.25191	0.00621752
605	JPH2	1.25137	3.39084e-18
606	ENSG00000307365	1.25108	1.62683e-05
607	C1orf105	1.25107	0.00563345
608	MKI67	1.25036	1.83252e-09
609	OLFML2A	1.25018	2.27158e-08
610	H2AX	1.24676	1.00947e-09
611	GINS1	1.24578	1.07464e-11
612	ENSG00000293861	1.24498	0.0068618
613	SPATA12	1.24399	0.000133797
614	LINC01910	1.2388	0.00539234
615	TICRR	1.23864	1.24246e-10
616	PTN	1.23843	0.00594517
617	CNTNAP2	1.2373	1.57125e-07
618	TUBB4B	1.23571	6.65517e-18
619	EHD3	1.23513	1.88961e-06
620	LGR6	1.23467	3.95553e-06
621	POLD1	1.2336	4.52573e-15
622	MT-TL1	1.23356	4.58618e-05
623	POLE2	1.23245	1.12638e-08
624	GINS3	1.23233	3.12357e-10
625	CASC8	1.23221	1.7571e-06
626	ENSG00000266830	1.22836	0.00593311
627	MAP7D2	1.22791	4.23381e-05
628	SKP2	1.22781	1.22412e-12
629	LRP8	1.22776	5.39599e-11
630	TENM2-AS1	1.22754	0.00731429
631	ENSG00000274825	1.22711	0.00105363
632	UCP3	1.22629	0.00503713
633	ZNF511	1.22615	7.09528e-08
634	GJA3	1.2253	0.00736819
635	SHMT1	1.22303	5.33311e-24
636	ENSG00000258857	1.221	0.000140987
637	DOCK10	1.22035	2.60261e-05
638	DDN	1.22009	1.12438e-07
639	LINC02915	1.21947	0.00180044
640	SELL	1.21929	9.2246e-08
641	ENSG00000296607	1.21852	0.00565908
642	HCAR1	1.21766	7.87795e-10
643	TPI1P2	1.21616	0.000646069
644	NECTIN1-DT	1.21579	0.000844012
645	NYNRIN	1.21501	1.26517e-14
646	LRRC66	1.21481	0.00669381
647	SLC4A4	1.21453	4.58524e-05
648	NDST3	1.21359	0.00736819
649	ENSG00000307459	1.21355	0.0058819
650	PRLR	1.21314	0.000536116
651	ENSG00000307544	1.21219	0.00637421
652	HOXA11	1.21195	1.40263e-15
653	DMTF1-AS1	1.21181	0.0017394
654	ZBTB8B	1.20981	5.60653e-06
655	CCNA2	1.20673	1.01957e-08
656	COX16	1.20507	5.01557e-14
657	ENSG00000248015	1.20505	0.00215792
658	PASK	1.20319	4.67902e-08
659	AGAP2	1.20227	0.00222288
660	POLR2L	1.20126	1.81467e-09
661	SWSAP1	1.20044	5.27906e-07
662	ENSG00000305780	1.19845	0.00702362
663	STEAP4	1.1982	1.22287e-06
664	ENSG00000289526	1.198	0.00510581
665	PARD6G	1.19739	1.78045e-09
666	TSPEAR-AS1	1.19039	0.00825305
667	ENSG00000305050	1.18874	0.0077426
668	ANXA2R-OT1	1.18871	8.71048e-08
669	DMBT1	1.1864	0.00254933
670	PCLAF	1.18547	7.53308e-06
671	DPF3	1.18478	4.59103e-05
672	LIPT2	1.18467	4.59103e-05
673	RAMP1	1.18338	1.31887e-09
674	ENSG00000276851	1.18228	0.00101399
675	TSPAN8	1.182	0.00732215
676	ENSG00000289089	1.18198	0.000651347
677	DUT	1.18194	1.95055e-13
678	ENSG00000305207	1.18122	0.000915021
679	ENSG00000289222	1.18107	0.00747624
680	ENSG00000279207	1.18012	1.17583e-05
681	DGUOK-AS1	1.17972	5.89086e-07
682	MICALL2	1.17529	1.36288e-13
683	VAMP1	1.17506	2.19198e-05
684	ENSG00000280401	1.1748	0.00464448
685	ADAM11	1.17436	1.74985e-06
686	ABCC6P2	1.17375	0.00762235
687	GNB1L	1.17331	5.52237e-11
688	GBX2	1.17321	0.00194295
689	LPIN1	1.17303	8.38781e-15
690	ENSG00000287574	1.17275	0.000131688
691	ENSG00000285601	1.17262	5.88378e-06
692	PRR29	1.17131	0.000511523
693	EBP	1.17116	9.09772e-08
694	ENSG00000287235	1.17074	0.00344727
695	DOCK8	1.17045	9.19288e-05
696	TNS2	1.16976	7.14033e-10
697	BHLHE41	1.16971	7.509e-11
698	MAPK15	1.16858	0.000249738
699	EXO1	1.16726	2.48499e-09
700	HTRA3	1.1672	1.62713e-05
701	SUV39H2	1.16543	2.97139e-12
702	SNTB2	1.16515	1.19074e-10
703	PALM3	1.16464	1.17937e-06
704	FZD4-DT	1.16413	0.000169623
705	SNHG31	1.16153	0.00418348
706	ENSG00000272173	1.16029	0.00343981
707	OGDHL	1.15975	0.00221797
708	MARCHF4	1.15913	4.03774e-07
709	AQP1	1.15887	0.00503889
710	ENSG00000308452	1.15872	0.00115175
711	VASH1	1.15838	1.20456e-05
712	LYPD3	1.15765	4.74502e-12
713	ENSG00000229839	1.15508	0.000469491
714	SPC24	1.15387	1.42722e-10
715	SORL1-AS1	1.1534	0.00540559
716	MARCKSL1	1.15086	1.57297e-12
717	STARD8	1.15079	0.000461923
718	PLAT	1.15037	1.93797e-10
719	IGFBP4	1.1485	6.79213e-19
720	AKR1B10	1.14846	0.00109312
721	HADH	1.14844	1.93171e-17
722	ENSG00000278903	1.14839	0.0027707
723	ENSG00000298311	1.1467	0.00640312
724	PANK1	1.1453	4.70536e-07
725	ATF6-DT	1.14442	0.000112646
726	HMGB3	1.1436	1.30632e-08
727	GATA3-AS1	1.14324	0.000813286
728	SCN1A-AS1	1.14276	1.22562e-05
729	MANSC1	1.14168	2.91991e-09
730	ENSG00000232110	1.1414	0.000852725
731	HSPA1B	1.14098	8.48791e-18
732	ENSG00000304364	1.14068	0.00218104
733	REN	1.13762	1.23281e-09
734	SNRNP25	1.13749	2.23034e-09
735	INHA	1.13372	0.00019253
736	SYNM	1.13237	3.39889e-10
737	NRARP	1.13131	9.35008e-07
738	STARD4	1.13036	5.99203e-06
739	BIRC5	1.12939	3.29685e-13
740	HSD17B7	1.12806	2.93397e-11
741	BRME1	1.12778	4.63796e-08
742	MLKL	1.12598	1.29359e-06
743	MAMLD1	1.12559	1.59091e-06
744	ITGA2B	1.12401	1.8839e-07
745	RHOBTB2	1.12344	2.18526e-08
746	MMACHC	1.12166	2.80532e-09
747	PBK	1.12115	1.1937e-10
748	HAUS8	1.12106	1.034e-10
749	SLC37A4	1.12043	1.11086e-22
750	LPAR3	1.12026	3.66984e-08
751	ADRA1D	1.1201	0.000178273
752	LMOD1	1.11861	0.00743518
753	C1QL1	1.11725	6.2155e-06
754	ENSG00000286989	1.11713	0.0104551
755	SRSF3	1.11709	4.22075e-13
756	ENSG00000307191	1.11637	0.000286994
757	MARCHF3	1.11602	0.00218104
758	NECAB1	1.116	0.00526811
759	SEMA6B	1.11546	5.60166e-16
760	RNF157	1.11526	2.32746e-14
761	NAP1L2	1.11335	0.00371231
762	HS3ST2	1.1127	0.00721792
763	ENSG00000204876	1.11107	0.00308122
764	LINC00052	1.11057	0.0109672
765	PROC	1.11041	0.00410101
766	RUSC1-AS1	1.10968	0.000314796
767	ENSG00000301545	1.10862	0.0104409
768	TMCC3	1.10761	6.50025e-08
769	LAPTM5	1.10701	0.00687172
770	ITGA6-AS1	1.1063	0.00139873
771	LRRC20	1.10608	5.9243e-13
772	MATCAP1	1.10587	6.81727e-09
773	ENSG00000289327	1.10574	0.00451432
774	PLCB2	1.10569	0.00589984
775	TMEM229B	1.10445	0.00358971
776	CYP4X1	1.10419	4.50575e-05
777	KCNC3	1.10369	0.000262048
778	ENSG00000288885	1.10366	0.00357361
779	FOXL1	1.10357	3.16286e-06
780	ENSG00000258944	1.1027	0.0062757
781	CXCL6	1.10257	0.000121114
782	RHPN1-AS1	1.10217	0.000123547
783	S100A8	1.10199	0.00460235
784	FAM83D	1.10106	6.71726e-08
785	CSPG5	1.10083	0.0103708
786	CENPI	1.1	3.53569e-08
787	FAM217B	1.09967	7.79128e-07
788	NMU	1.09941	5.93956e-06
789	HOXA10-AS	1.09914	2.95096e-08
790	SNHG30	1.09826	5.61743e-10
791	B3GNT7	1.09815	1.13292e-09
792	PREP	1.09797	1.05278e-24
793	ENSG00000301729	1.09745	0.0113075
794	LINC00852	1.09705	0.00539234
795	BEND3	1.09684	0.000128099
796	ENSG00000273312	1.09649	0.00790572
797	SLC25A19	1.09505	3.70663e-09
798	C1QTNF3	1.09417	0.00498622
799	ENSG00000273162	1.09332	8.21992e-05
800	TBC1D8-AS1	1.09174	0.000196288
801	BARX2	1.09141	5.8527e-11
802	ENSG00000278993	1.09028	0.00767392
803	STK31	1.09004	0.0106684
804	ENSG00000260000	1.0898	0.000189224
805	NRM	1.08871	1.94183e-08
806	XRCC3	1.08855	1.31382e-14
807	HIVEP3	1.08812	3.00685e-13
808	NCALD	1.08666	0.0102479
809	NTSR1	1.08634	0.0118517
810	IFI6	1.08482	7.68992e-07
811	FKBP5	1.08241	1.52979e-11
812	ENSG00000224376	1.08164	0.00282467
813	WFDC3	1.08114	0.000189195
814	HSPE1	1.08111	1.77781e-06
815	SALL2	1.08054	2.04924e-07
816	ENSG00000293881	1.07926	0.000108191
817	ENSG00000304149	1.07844	0.0122293
818	ENSG00000303299	1.07763	0.0118776
819	KIF11	1.07623	2.04588e-09
820	TGFB3	1.07446	1.61973e-10
821	DDX39A	1.07408	2.46646e-09
822	PRRT4	1.07333	2.12633e-09
823	FHOD1	1.07287	1.56519e-15
824	SNED1	1.07202	0.00023969
825	VANGL1	1.07193	9.6835e-10
826	CNIH3-AS2	1.07179	0.000309892
827	ENSG00000287836	1.07048	0.00330196
828	PKM	1.07042	4.18319e-27
829	EFHC2	1.0692	0.000409514
830	GBP4	1.06864	8.93099e-05
831	KLHL3	1.06495	1.28648e-06
832	GTSE1	1.06424	4.29641e-11
833	ENSG00000291224	1.06418	0.000142188
834	LINC03026	1.06377	0.0125884
835	BCL2A1	1.06335	0.010145
836	INO80C	1.06214	7.79296e-07
837	ENSG00000275632	1.06043	0.000504885
838	ELAVL2	1.05985	5.82334e-08
839	ENSG00000302188	1.05926	0.0132565
840	MXD3	1.05886	3.26125e-05
841	ENSG00000260912	1.05845	0.000798343
842	MEF2C	1.05762	2.80461e-05
843	PRIM1	1.05757	1.03009e-11
844	ESRRG	1.05705	1.46883e-05
845	NFE2L3	1.05702	8.14103e-20
846	PRECSIT	1.05645	0.00014237
847	CENPX	1.055	2.49256e-09
848	OTULINL	1.05343	5.7048e-08
849	CRIP3	1.05313	0.00732811
850	YLPM1	1.05041	1.34884e-11
851	SRSF1	1.04902	3.07094e-06
852	ENSG00000300184	1.04866	0.0103903
853	CFD	1.04842	2.02924e-06
854	DHRS2	1.04795	6.56694e-06
855	NEFL	1.04644	0.00949175
856	LRRC8C	1.04568	0.000361327
857	ENSG00000229491	1.04308	0.00725103
858	ENSG00000246465	1.04264	0.0119168
859	SAC3D1	1.04226	4.12139e-07
860	TONSL	1.0413	3.12317e-09
861	XRCC2	1.03878	6.58079e-05
862	CCDC192	1.03842	0.0100856
863	FSCN1	1.03687	2.44909e-10
864	ENSG00000287114	1.03633	0.0132905
865	SAMD13	1.0362	4.63935e-06
866	UBR7	1.03576	8.79535e-11
867	MMAB	1.03514	1.31887e-09
868	FDFT1	1.0348	7.50372e-09
869	MNX1	1.03468	2.96057e-05
870	RDUR	1.03466	0.00363759
871	S1PR3	1.03437	1.80687e-06
872	ZNF710-AS1	1.03341	5.80828e-06
873	ENSG00000295864	1.03317	0.0143928
874	ENSG00000288908	1.03159	0.0139009
875	C1QTNF2	1.0315	0.0104627
876	PRELP	1.03028	0.00932771
877	SCFD2	1.03008	1.09031e-07
878	HIPK1-AS1	1.02985	0.0131904
879	NDRG4	1.02965	5.10162e-09
880	CASTOR2	1.02926	5.07302e-15
881	ABHD11	1.02902	2.24972e-11
882	ENSG00000287091	1.02875	0.00304261
883	H3C3	1.0272	0.00457952
884	SRSF7	1.02661	3.03557e-10
885	PSMB8-AS1	1.02608	0.000580682
886	CAPN8	1.02596	2.78131e-05
887	ENSG00000273314	1.02546	4.60922e-06
888	CENPB	1.02443	1.31593e-07
889	DARS1-AS1	1.02386	0.00176005
890	ENSG00000285872	1.02339	0.00250182
891	SCD5	1.02312	1.49112e-14
892	ARHGDIB	1.02295	3.44087e-06
893	ENSG00000289338	1.02291	0.00951834
894	ZNF367	1.02276	1.88318e-05
895	MYORG	1.02216	2.55409e-18
896	RGS3	1.02206	5.81057e-13
897	SLC16A13	1.02198	0.00171176
898	ENTPD1	1.02132	0.00104175
899	CHST10	1.02131	7.75092e-06
900	NUDT19-DT	1.02012	0.00176302
901	C2CD4D-AS1	1.02004	0.00442838
902	HMGCR	1.01788	1.55799e-07
903	ATRIP	1.01754	1.9081e-05
904	C5orf46	1.01535	1.84308e-07
905	ENSG00000300428	1.01416	0.00108211
906	POP1	1.01301	8.10375e-06
907	KIFC1	1.01189	2.43873e-09
908	LRRN4	1.01187	0.0155316
909	LCK	1.01066	0.000902968
910	TUBB4A	1.01057	1.64733e-07
911	ENSG00000273271	1.01048	0.00517986
912	H2AZ1	1.01022	4.41452e-24
913	ENSG00000253530	1.01022	0.0152074
914	ENSG00000234160	1.009	0.00154091
915	ENSG00000289981	1.00851	0.0153007
916	FOXO6	1.00768	6.91089e-05
917	ENSG00000308082	1.00737	0.00538526
918	ENSG00000261840	1.00729	0.00790244
919	FMNL1-AS1	1.00693	0.00020503
920	PADI2	1.0053	0.00187487
921	ENSG00000272345	1.00506	0.002722
922	LINC01089	1.00498	4.65168e-05
923	MSMO1	1.00439	5.24271e-05
924	NFE2	1.0043	8.75228e-05
925	LRRC63	1.004	0.00535376
926	SLC25A10	1.00374	1.04884e-06
927	LINC01736	1.00316	0.00172921
928	METTL25	1.00299	0.00111362
929	ENSG00000293107	1.00255	0.000392704
930	ENSG00000269976	1.00214	0.0158172
931	SHC3	1.00175	0.000471859
932	SLC27A5	1.0015	1.60269e-08
933	FGFBP3	1.00147	3.8569e-05
934	SOX6	1.00146	0.012242
935	RANBP3-DT	1.00126	0.000194439
936	ST6GALNAC1	1.00063	0.000481241
937	PRADC1	1.00038	2.34198e-09
938	RNF207	1.00036	0.000131793
