# Supplementary material for: Integrated Phenotypic and Transcriptomic Profiling Positions ONC212 as a Lead Imipridone in Androgen-Independent Prostate Cancer Models
Source: Int J Mol Sci. 2026 May 20;27(10):4597. doi: 10.3390/ijms27104597 (PMC13207072; doi:10.3390/ijms27104597)
Supplement: Supplementary file 1 [file ijms-27-04597-s001.zip › Supplementary Table S3.xlsx]

## Sheet: ONC206-Downregulation
Pathway enrichment of genes downregulated by ONC206 in DU145 cells
Term	Adjusted p-value	Implicated genes
E2F Targets	4.45897e-11	PCNA;DSCC1;SRSF1;MKI67;UNG;LMNB1;POLD1;TK1;E2F8;HELLS;DUT;CDKN2C;RRM2;LIG1;GINS4;CDC25A;POLA2;DDX39A;KIF18B;NASP;MCM3;MCM4;MCM5;MCM6;ASF1B;SPC25;MCM2
G2-M Checkpoint	2.80076e-08	GINS2;CDKN2C;SRSF1;CDC7;KNL1;MKI67;CDC25A;LMNB1;POLA2;SFPQ;DDX39A;CHAF1A;CDC45;NASP;EXO1;PBK;MCM3;E2F1;E2F2;MCM5;MCM6;ATF5;MCM2
DNA Repair	0.0520375	POLA2;FEN1;DUT;PCNA;LIG1;POLD1;PDE4B;CMPK2;TYMS;ZWINT
mTORC1 Signaling	0.0520375	DHFR;FADS2;DDX39A;RRM2;IGFBP5;STC1;MCM4;TMEM97;CORO1A;CDC25A;UNG;MCM2
Pathway enrichment of genes downregulated by ONC206 in PC3 cells
Term	Adjusted p-value	Implicated genes
Cholesterol Homeostasis	1.68756e-07	IDI1;STARD4;MVK;GLDC;TMEM97;ACAT2;FADS2;SQLE;SCD;FASN;PDK3;DHCR7;ATF5;LDLR
mTORC1 Signaling	5.1706e-07	IDI1;STARD4;EGLN3;RRM2;IGFBP5;CCNF;PIK3R3;STC1;DHCR24;TMEM97;CORO1A;CDC25A;UNG;SQLE;FADS2;RDH11;SCD;MCM4;DHCR7;LDLR;MCM2
E2F Targets	5.1706e-07	HELLS;PCNA;CDKN2C;RNASEH2A;RRM2;CDCA3;LIG1;GINS4;CDC25A;UNG;LMNB1;NASP;MCM3;MCM4;MCM5;TK1;MCM6;ASF1B;SPC25;MCM2;E2F8
G2-M Checkpoint	0.000534851	GINS2;RBM14;CDKN2C;CCNF;CDC25A;LMNB1;SQLE;SFPQ;NASP;MCM3;E2F1;E2F2;MCM5;MCM6;ATF5;MCM2
Estrogen Response Early	0.0152839	CA12;PEX11A;SLC1A1;DHRS2;GJA1;SYT12;OLFML3;FASN;KRT15;MYB;DHCR7;SLC27A2;TGM2
Interferon Gamma Response	0.0362335	BST2;IL7;OAS2;OAS3;MX2;TNFSF10;PDE4B;ST3GAL5;IFI44;PLA2G4A;IFIT1;IFI44L
MSigDB_Hallmark_2020

## Sheet: ONC206-Upregulation
Pathway enrichment of genes upregulated by ONC206 in DU145 cells
Term	Adjusted p-value	Implicated genes
TNF-alpha Signaling via NF-kB	3.29946e-06	PPP1R15A;DUSP5;CDKN1A;BTG1;GADD45A;TIPARP;DUSP1;SERPINE1;KLF4;AREG;EIF1;RELB;IL1A;IL6;NFIL3;NAMPT;MAFF;PTX3;SQSTM1;ATF3
Cholesterol Homeostasis	0.00129857	NIBAN1;ERRFI1;LGALS3;NFIL3;CBS;TP53INP1;TRIB3;CPEB2;ATF3
p53 Pathway	0.00168733	PPP1R15A;CDKN1A;BTG1;GADD45A;PDGFA;KLF4;NDRG1;H1-2;IL1A;DDIT3;DDIT4;TRIB3;NUPR1;UPP1;ATF3
mTORC1 Signaling	0.0044508	NIBAN1;PPP1R15A;CDKN1A;ASNS;WARS1;UFM1;NFIL3;DDIT3;NAMPT;DDIT4;TCEA1;TRIB3;NUPR1;SQSTM1
Apoptosis	0.00525752	LGALS3;IL1A;IL6;CDKN1A;GADD45A;DDIT3;CASP4;BGN;PPP2R5B;BMF;SQSTM1;ATF3
Interferon Gamma Response	0.00975568	CDKN1A;BTG1;MARCHF1;WARS1;IL6;NAMPT;CASP4;IL2RB;PIM1;SERPING1;SLAMF7;RBCK1;UPP1
Complement	0.0194273	PDP1;LGALS3;DUSP5;IL6;MMP13;SERPINE1;MAFF;CASP4;PIM1;SERPING1;CBLB;CD55
Epithelial Mesenchymal Transition	0.0194273	RGS4;IL6;GADD45A;IGFBP3;SERPINE1;COL8A2;BGN;PTX3;AREG;FGF2;FERMT2;FSTL3
heme Metabolism	0.0194273	MYL4;RIOK3;MXI1;PPP2R5B;TCEA1;ASNS;YPEL5;KLF3;OPTN;EZH1;NFE2L1;KDM7A
Unfolded Protein Response	0.0286113	ERN1;STC2;DDIT4;CEBPG;ASNS;DNAJB9;WIPI1;ATF3
Pathway enrichment of genes upregulated by ONC206 in PC3 cells
Term	Adjusted p-value	Implicated genes
Hypoxia	2.14447e-10	PPP1R15A;ERRFI1;CDKN1A;WSB1;BTG1;DUSP1;IGFBP3;SERPINE1;BGN;IRS2;KLHL24;EGFR;PLAC8;AKAP12;KLF7;IL6;NFIL3;DDIT3;STC2;DDIT4;MAFF;MXI1;PIM1;ATF3
TNF-alpha Signaling via NF-kB	7.23918e-10	KDM6B;PPP1R15A;DUSP5;CDKN1A;JAG1;BTG1;GADD45B;LAMB3;GADD45A;DUSP1;SERPINE1;RNF19B;IRS2;KLF4;SAT1;EIF1;IL6;NFIL3;MAFF;PTX3;MXD1;SQSTM1;ATF3
p53 Pathway	0.000290892	PPP1R15A;CDKN1A;BTG1;GADD45A;PDGFA;RNF19B;KLF4;SAT1;DDIT3;DDIT4;TRIB3;NUPR1;UPP1;MXD1;ATF3
UV Response Dn	0.000526693	RGS4;DUSP1;MAP1B;SCN8A;ITGB3;DLC1;SERPINE1;SNAI2;NR1D2;TFPI;RND3;SMAD7
Apoptosis	0.00106635	CYLD;IL6;CDKN1A;GADD45B;GADD45A;DDIT3;CASP4;BGN;SAT1;SQSTM1;ATF3;SMAD7
Cholesterol Homeostasis	0.00106635	NIBAN1;ERRFI1;JAG1;NFIL3;TP53INP1;TRIB3;CPEB2;ATF3
Epithelial Mesenchymal Transition	0.00183468	GADD45B;GADD45A;IGFBP3;ITGB3;SERPINE1;BGN;FGF2;SAT1;RGS4;IL6;SNAI2;PTX3;FERMT2
Unfolded Protein Response	0.00318934	ERN1;STC2;DDIT4;CEBPG;ASNS;DNAJB9;WIPI1;ATF3;HERPUD1
mTORC1 Signaling	0.00488348	NIBAN1;PPP1R15A;CDKN1A;UFM1;NFIL3;DDIT3;DDIT4;TCEA1;ASNS;TRIB3;NUPR1;SQSTM1
MSigDB_Hallmark_2020

## Sheet: ONC212-Downregulation
Pathway enrichment of genes downregulated by ONC212 in DU145 cells
Term	Adjusted p-value	Implicated genes
E2F Targets	9.62674e-13	H2AX;PCNA;RNASEH2A;DSCC1;UNG;LMNB1;POLD1;MYBL2;TK1;E2F8;TCF19;HELLS;DUT;CDKN2C;RRM2;LIG1;GINS4;CDC25A;POLA2;DDX39A;NASP;UBE2T;MCM3;MCM4;MCM5;MCM6;ASF1B;SPC25;MCM2
G2-M Checkpoint	7.42586e-07	H2AX;GINS2;CDKN2C;CDC7;CDC25A;LMNB1;POLA2;SFPQ;DDX39A;CHAF1A;CDC45;NASP;EXO1;MCM3;E2F1;E2F2;MYBL2;MCM5;MCM6;ATF5;MCM2
mTORC1 Signaling	0.00241047	RRM2;IGFBP5;PIK3R3;STC1;DHCR24;TMEM97;CORO1A;CDC25A;UNG;DHFR;FADS2;EBP;DDX39A;MCM4;MCM2
Cholesterol Homeostasis	0.0057595	FADS2;EBP;MVK;GLDC;FASN;TMEM97;ATF5;ACAT2
DNA Repair	0.0126408	POLA2;FEN1;DUT;PCNA;RAD51;LIG1;PRIM1;POLD1;PDE4B;TYMS;ZWINT
Pathway enrichment of genes downregulated by ONC212 in PC3 cells
Term	Adjusted p-value	Implicated genes
Cholesterol Homeostasis	1.53e-06	IDI1;MVK;GLDC;TMEM97;ACAT2;FADS2;SQLE;SCD;FASN;PDK3;DHCR7;ATF5;LDLR
E2F Targets	1.63e-05	HELLS;PCNA;CDKN2C;RNASEH2A;RRM2;CDCA3;LIG1;GINS4;CDC25A;UNG;LMNB1;MCM3;MCM4;MCM5;MCM6;ASF1B;SPC25;MCM2;E2F8
mTORC1 Signaling	4.62e-05	IDI1;RRM2;IGFBP5;PIK3R3;STC1;DHCR24;TMEM97;CORO1A;CDC25A;UNG;DHFR;SQLE;FADS2;SCD;MCM4;DHCR7;LDLR;MCM2
G2-M Checkpoint	0.0186984	GINS2;CDKN2C;CDC25A;LMNB1;SQLE;SFPQ;MCM3;E2F1;E2F2;MCM5;MCM6;ATF5;MCM2

## Sheet: ONC212-Upregulation
Pathway enrichment of genes upregulated by ONC212 in DU145 cells
Term	Adjusted p-value	Implicated genes
Hypoxia	9.19633e-09	PPP1R15A;ERRFI1;WSB1;BTG1;TIPARP;IGFBP3;SERPINE1;BGN;IRS2;KLHL24;NDRG1;EGFR;PLAC8;AKAP12;KLF7;IL6;NFIL3;DDIT3;STC2;DDIT4;MAFF;MXI1;PIM1;ATF3
TNF-alpha Signaling via NF-kB	1.45135e-05	PPP1R15A;DUSP5;NFAT5;BTG1;GADD45A;TIPARP;SERPINE1;IRS2;KLF4;AREG;EIF1;IL1A;IL6;NFIL3;NAMPT;MAFF;MXD1;SQSTM1;ATF3
p53 Pathway	0.00219621	PPP1R15A;BTG1;GADD45A;PDGFA;KLF4;NDRG1;H1-2;IL1A;DDIT3;DDIT4;CASP1;NUPR1;UPP1;MXD1;ATF3
Epithelial Mesenchymal Transition	0.016666	GADD45A;IGFBP3;SERPINE1;BGN;AREG;FGF2;FSTL3;RGS4;IL6;ABI3BP;COL8A2;SNAI2;FERMT2
Cholesterol Homeostasis	0.0203778	NIBAN1;ERRFI1;NFIL3;CBS;TP53INP1;CPEB2;ATF3
UV Response Dn	0.0231633	RGS4;MAP1B;SCN8A;DLC1;SERPINE1;AKT3;SNAI2;NR1D2;TFPI;RND3
Complement	0.0270925	PDP1;DUSP5;IL6;MMP13;SERPINE1;MAFF;CASP4;PIM1;CASP1;SERPING1;CBLB;CD55
Apoptosis	0.0341367	IL1A;IL6;GADD45A;DDIT3;CASP4;CASP1;BGN;BMF;SQSTM1;ATF3
Unfolded Protein Response	0.0341367	ERN1;STC2;DDIT4;CEBPG;ASNS;DNAJB9;WIPI1;ATF3
Estrogen Response Early	0.0383099	UGCG;ELF3;TIPARP;RPS6KA2;STC2;DLC1;GAB2;CELSR1;KLF4;AREG;TTC39A
Interferon Gamma Response	0.0383099	IL6;BTG1;MARCHF1;NAMPT;CASP4;IL2RB;PIM1;CASP1;SERPING1;RBCK1;UPP1
mTORC1 Signaling	0.0383099	NIBAN1;PPP1R15A;UFM1;NFIL3;DDIT3;NAMPT;DDIT4;TCEA1;ASNS;NUPR1;SQSTM1
KRAS Signaling Up	0.0383099	AKAP12;PPP1R15A;RELN;SLPI;IGFBP3;SCG5;PRKG2;NGF;TFPI;KLF4;HDAC9
Pathway enrichment of genes upregulated by ONC212 in PC3 cells
Term	Adjusted p-value	Implicated genes
TNF-alpha Signaling via NF-kB	1.85633e-08	KDM6B;TGIF1;PPP1R15A;DUSP5;CDKN1A;JAG1;BTG1;GADD45B;LAMB3;GADD45A;DUSP1;SERPINE1;RNF19B;IRS2;KLF4;AREG;SAT1;EIF1;IL6;NFIL3;MAFF;MXD1;SQSTM1
Hypoxia	1.85633e-08	PPP1R15A;ERRFI1;CDKN1A;WSB1;BTG1;DUSP1;IGFBP3;SERPINE1;BGN;IRS2;KLHL24;EGFR;PLAC8;AKAP12;KLF7;IL6;NFIL3;DDIT3;STC2;DDIT4;MAFF;MXI1;PIM1
p53 Pathway	0.00492842	PPP1R15A;CDKN1A;BTG1;GADD45A;PDGFA;RNF19B;KLF4;SAT1;DDIT3;DDIT4;TRIB3;NUPR1;UPP1;MXD1
Cholesterol Homeostasis	0.00492842	NIBAN1;ERRFI1;JAG1;NFIL3;CBS;TP53INP1;TRIB3;CPEB2
UV Response Dn	0.00753042	RGS4;DUSP1;MAP1B;SCN8A;ITGB3;DLC1;SERPINE1;SNAI2;NR1D2;TFPI;RND3
mTORC1 Signaling	0.00854309	NIBAN1;PPP1R15A;CDKN1A;ASNS;WARS1;UFM1;NFIL3;DDIT3;DDIT4;TCEA1;TRIB3;NUPR1;SQSTM1
Epithelial Mesenchymal Transition	0.00854309	GADD45B;GADD45A;IGFBP3;ITGB3;SERPINE1;BGN;AREG;FGF2;SAT1;RGS4;IL6;SNAI2;FERMT2
Apoptosis	0.011581	CYLD;IL6;CDKN1A;GADD45B;GADD45A;DDIT3;CASP4;BGN;PPP2R5B;SAT1;SQSTM1
Unfolded Protein Response	0.0326009	ERN1;STC2;DDIT4;CEBPG;ASNS;DNAJB9;WIPI1;HERPUD1
IL-2/STAT5 Signaling	0.0387521	IL1RL1;GABARAPL1;GADD45B;NFIL3;PRAF2;MAFF;IL2RB;PIM1;CST7;MXD1;IL18R1
Interferon Gamma Response	0.0387521	CDKN1A;IL6;BTG1;MARCHF1;CASP4;IL2RB;PIM1;SLAMF7;RBCK1;UPP1;WARS1
heme Metabolism	0.0387521	RIOK3;MXI1;PPP2R5B;TCEA1;ASNS;OPTN;EZH1;RAP1GAP;NFE2L1;KDM7A;CCDC28A
