# Supplementary material for: Integrated Phenotypic and Transcriptomic Profiling Positions ONC212 as a Lead Imipridone in Androgen-Independent Prostate Cancer Models
Source: Int J Mol Sci. 2026 May 20;27(10):4597. doi: 10.3390/ijms27104597 (PMC13207072; doi:10.3390/ijms27104597)
Supplement: Supplementary file 1 [file ijms-27-04597-s001.zip › Supplementary Table S4.xlsx]

## Sheet: DU145-ONC206
Pathway enrichment of genes downregulated by ONC206 in DU145 cells
Pathway name	#Entities found	#Entities total	Entities pValue	Entities FDR	#Reactions found	#Reactions total	Submitted entities found
Mitotic G1 phase and G1/S transition	34	164	2.22e-16	2.11e-13	81	101	CDKN2C;RRM2;PCNA;GMNN;MCM10;CDC7;TYMS;CDC25A;DHFR;POLA2;CDC45;ORC1;CCNE2;POLE2;E2F1;MCM3;E2F2;MCM4;MCM5;TK1;MCM6;MCM2
G1/S Transition	30	140	6.33e-15	3e-12	54	61	RRM2;PCNA;GMNN;MCM10;CDC7;TYMS;CDC25A;DHFR;POLA2;CDC45;ORC1;CCNE2;POLE2;E2F1;MCM3;MCM4;E2F2;MCM5;TK1;MCM6;MCM2
G1/S-Specific Transcription	17	43	4.47e-13	1.41e-10	28	28	DHFR;RRM2;PCNA;CDC45;ORC1;E2F1;E2F2;TK1;TYMS;CDC25A
DNA strand elongation	14	38	1.28e-10	2.41e-08	14	15	GINS2;FEN1;PCNA;LIG1;GINS4;POLA2;CDC45;POLD1;MCM3;MCM4;MCM5;MCM6;MCM2
Unwinding of DNA	9	12	6.29e-10	7.77e-08	3	4	GINS2;CDC45;GINS4;MCM3;MCM4;MCM5;MCM6;MCM2
Activation of the pre-replicative complex	13	36	7.4e-10	7.77e-08	9	9	POLA2;CDC45;ORC1;POLE2;GMNN;MCM3;MCM4;CDC7;MCM10;MCM5;MCM6;MCM2
Cell Cycle, Mitotic	50	587	7.45e-09	7e-07	141	367	FEN1;ERCC6L;PCNA;GMNN;MCM10;TYMS;NCAPH;LMNB1;CDC45;ORC1;POLD1;E2F1;E2F2;H3C3;TK1;GINS2;RRM2;CDKN2C;LIG1;GINS4;CDC7;ESCO2;KNL1;ZWINT;CDC25A;DHFR;POLA2;CCNE2;CENPI;POLE2;MCM3;MCM4;MCM5;KIF20A;MCM6;LPIN1;SPC25;MCM2
Activation of ATR in response to replication stress	12	39	1.9e-08	1.63e-06	3	9	CDC45;ORC1;MCM3;MCM4;CDC7;MCM10;MCM5;MCM6;CLSPN;CDC25A;MCM2
S Phase	23	166	3.31e-08	2.62e-06	31	55	GINS2;FEN1;PCNA;LIG1;GINS4;GMNN;ESCO2;CDC25A;POLA2;CDC45;ORC1;CCNE2;POLD1;POLE2;E2F1;MCM3;MCM4;E2F2;MCM5;MCM6;MCM2
Cell Cycle	54	724	1.38e-07	1.01e-05	177	467	BLM;FEN1;ERCC6L;PCNA;DSCC1;GMNN;MCM10;TYMS;NCAPH;LMNB1;CDC45;ORC1;EXO1;POLD1;E2F1;E2F2;H3C3;TK1;CLSPN;GINS2;RRM2;CDKN2C;LIG1;GINS4;CDC7;ESCO2;KNL1;ZWINT;CDC25A;DHFR;POLA2;CCNE2;CENPI;POLE2;MCM3;MCM4;MCM5;KIF20A;MCM6;LPIN1;SPC25;MCM2
Synthesis of DNA	18	119	2.96e-07	1.86e-05	23	27	GINS2;FEN1;PCNA;LIG1;GINS4;GMNN;POLA2;CDC45;ORC1;CCNE2;POLD1;POLE2;MCM3;MCM4;MCM5;MCM6;MCM2
DNA Replication	21	171	8.9e-07	5.25e-05	47	73	GINS2;FEN1;PCNA;LIG1;GINS4;GMNN;MCM10;CDC7;POLA2;CDC45;ORC1;CCNE2;POLD1;POLE2;MCM3;MCM4;H3C3;MCM5;MCM6;MCM2
Regulation of MITF-M-dependent genes involved in DNA replication, damage repair and senescence	6	11	2.9e-06	0.000159	6	10	LIG1;MCM5;MCM2
Transcription of E2F targets under negative control by DREAM complex	7	25	3.19e-05	0.00166051	12	12	PCNA;E2F1;E2F2;CDC25A
G0 and Early G1	8	38	6.49e-05	0.00317802	26	27	PCNA;CCNE2;E2F1;E2F2;CDC25A
DNA Replication Pre-Initiation	14	121	0.000107	0.00502108	25	32	GMNN;CDC7;MCM10;POLA2;CDC45;ORC1;POLE2;MCM3;MCM4;H3C3;MCM5;MCM6;MCM2
G2/M Checkpoints	14	142	0.000526	0.0235246	4	24	BLM;CDC7;MCM10;CDC25A;CDC45;ORC1;EXO1;MCM3;MCM4;MCM5;MCM6;CLSPN;MCM2
Processive synthesis on the lagging strand	5	19	0.000574	0.0235246	7	7	FEN1;POLA2;PCNA;LIG1;POLD1

## Sheet: DU145-ONC212
Pathway enrichment of genes downregulated by ONC212 in DU145 cells
Pathway name	#Entities found	#Entities total	Entities pValue	Entities FDR	#Reactions found	#Reactions total	Submitted entities found
Mitotic G1 phase and G1/S transition	37	164	1.11022e-16	1.14353e-13	81	101	CDKN2C;RRM2;PCNA;PRIM1;GMNN;MCM10;CDC7;TYMS;CDC25A;DHFR;POLA2;CDC45;ORC1;CCNE2;POLE2;E2F1;MCM3;E2F2;MCM4;MYBL2;MCM5;TK1;MCM6;MCM2
G1/S Transition	31	140	1.44329e-15	7.43294e-13	54	61	RRM2;PCNA;PRIM1;GMNN;MCM10;CDC7;TYMS;CDC25A;DHFR;POLA2;CDC45;ORC1;CCNE2;POLE2;E2F1;MCM3;MCM4;E2F2;MCM5;TK1;MCM6;MCM2
G1/S-Specific Transcription	17	43	5.77649e-13	1.98134e-10	28	28	DHFR;RRM2;PCNA;CDC45;ORC1;E2F1;E2F2;TK1;TYMS;CDC25A
DNA strand elongation	15	38	1.35528e-11	2.79188e-09	14	15	GINS2;FEN1;PCNA;LIG1;PRIM1;GINS4;POLA2;CDC45;POLD1;MCM3;MCM4;MCM5;MCM6;MCM2
Activation of the pre-replicative complex	14	36	7.86499e-11	1.15615e-08	9	9	PRIM1;GMNN;CDC7;MCM10;POLA2;CDC45;ORC1;POLE2;MCM3;MCM4;MCM5;MCM6;MCM2
Unwinding of DNA	9	12	7.23724e-10	8.25046e-08	3	4	GINS2;CDC45;GINS4;MCM3;MCM4;MCM5;MCM6;MCM2
S Phase	25	166	2.27895e-09	2.34732e-07	33	55	GINS2;FEN1;PCNA;LIG1;CDCA5;PRIM1;GINS4;GMNN;ESCO2;CDC25A;POLA2;CDC45;ORC1;CCNE2;POLD1;POLE2;E2F1;MCM3;MCM4;E2F2;MCM5;MCM6;MCM2
Cell Cycle, Mitotic	51	587	4.71456e-09	4.38454e-07	147	367	H2AX;FEN1;ERCC6L;PCNA;CDCA5;PRIM1;GMNN;MCM10;TYMS;LMNB1;CDC45;ORC1;POLD1;E2F1;E2F2;MYBL2;TK1;GINS2;RRM2;CDKN2C;LIG1;GINS4;CDC7;ESCO2;ZWINT;CDC25A;DHFR;POLA2;CCNE2;CENPI;POLE2;MCM3;MCM4;MCM5;MCM6;LPIN1;SPC25;MCM2
Activation of ATR in response to replication stress	12	39	2.26472e-08	1.92501e-06	3	9	CDC45;ORC1;MCM3;MCM4;CDC7;MCM10;MCM5;MCM6;CLSPN;CDC25A;MCM2
Cell Cycle	56	724	4.17452e-08	3.29787e-06	195	467	H2AX;FEN1;ERCC6L;PCNA;CDCA5;PRIM1;DSCC1;GMNN;MCM10;TYMS;LMNB1;CDC45;ORC1;EXO1;POLD1;E2F1;E2F2;MYBL2;TK1;CLSPN;POLR2L;GINS2;RRM2;CDKN2C;LIG1;GINS4;CDC7;ESCO2;ZWINT;CDC25A;DHFR;POLA2;RAD51;CCNE2;CENPI;POLE2;MCM3;MCM4;MCM5;MCM6;LPIN1;SPC25;MCM2
Synthesis of DNA	19	119	7.86458e-08	5.34791e-06	23	27	GINS2;FEN1;PCNA;LIG1;PRIM1;GINS4;GMNN;POLA2;CDC45;ORC1;CCNE2;POLD1;POLE2;MCM3;MCM4;MCM5;MCM6;MCM2
DNA Replication	22	171	2.99318e-07	1.91564e-05	47	73	H2AX;GINS2;FEN1;PCNA;LIG1;PRIM1;GINS4;GMNN;MCM10;CDC7;POLA2;CDC45;ORC1;CCNE2;POLD1;POLE2;MCM3;MCM4;MCM5;MCM6;MCM2
G0 and Early G1	10	38	1.34738e-06	8.08431e-05	26	27	PCNA;CCNE2;E2F1;E2F2;MYBL2;CDC25A
Regulation of MITF-M-dependent genes involved in DNA replication, damage repair and senescence	6	11	3.17707e-06	0.000181093	6	10	LIG1;MCM5;MCM2
DNA Replication Pre-Initiation	15	121	3.42156e-05	0.00180257	25	32	H2AX;PRIM1;GMNN;CDC7;MCM10;POLA2;CDC45;ORC1;POLE2;MCM3;MCM4;MCM5;MCM6;MCM2
Transcription of E2F targets under negative control by DREAM complex	7	25	3.53446e-05	0.00180257	12	12	PCNA;E2F1;E2F2;CDC25A
Processive synthesis on the lagging strand	6	19	6.66819e-05	0.00306737	7	7	FEN1;POLA2;PCNA;LIG1;PRIM1;POLD1
Transcriptional Regulation by E2F6	8	46	0.000262564	0.0115528	12	33	RRM2;RAD51;E2F1;CDC7
Lagging Strand Synthesis	6	26	0.000356734	0.0146261	11	11	FEN1;POLA2;PCNA;LIG1;PRIM1;POLD1
Removal of the Flap Intermediate	5	18	0.000484266	0.0184021	4	4	FEN1;POLA2;PCNA;PRIM1;POLD1
G2/M Checkpoints	14	142	0.000614475	0.0221211	6	24	H2AX;CDC7;MCM10;CDC25A;CDC45;ORC1;EXO1;MCM3;MCM4;MCM5;MCM6;CLSPN;MCM2
Transcription of E2F targets under negative control by p107 (RBL1) and p130 (RBL2) in complex with HDAC1	5	20	0.000774746	0.0271161	8	8	E2F1;E2F2;MYBL2
HSF1-dependent transactivation	8	59	0.00130128	0.0442436	5	8	CAMK2B;HSPA6;HSPA1A
PCNA-Dependent Long Patch Base Excision Repair	5	23	0.00143108	0.0472255	6	6	FEN1;PCNA;LIG1;POLD1;POLE2
Attenuation phase	7	47	0.00152574	0.0488236	3	5	HSPA6;HSPA1A

## Sheet: PC3-ONC206
Pathway enrichment of genes downregulated by ONC206 in PC3 cells
Pathway name	#Entities found	#Entities total	Entities pValue	Entities FDR	#Reactions found	#Reactions total	Submitted entities found
Mitotic G1 phase and G1/S transition	29	164	5.12446e-12	5.30381e-09	83	101	CDKN2C;RRM2;PCNA;GMNN;MCM10;TYMS;CDC25A;ORC1;CCNE2;POLE2;E2F1;MCM3;E2F2;MCM4;MCM5;TK1;MCM6;SKP2;MCM2
G1/S Transition	25	140	1.24039e-10	6.41284e-08	54	61	RRM2;PCNA;GMNN;MCM10;TYMS;CDC25A;ORC1;CCNE2;POLE2;E2F1;MCM3;MCM4;E2F2;MCM5;TK1;MCM6;SKP2;MCM2
G1/S-Specific Transcription	13	43	9.68337e-09	3.34076e-06	28	28	PCNA;RRM2;ORC1;E2F1;E2F2;TK1;TYMS;CDC25A
Unwinding of DNA	8	12	1.90828e-08	3.95014e-06	3	4	GINS2;GINS4;MCM3;MCM4;MCM5;MCM6;MCM2
DNA strand elongation	11	38	2.02215e-07	2.97256e-05	13	15	GINS2;FEN1;PCNA;LIG1;GINS4;MCM3;MCM4;MCM5;MCM6;MCM2
Activation of gene expression by SREBF (SREBP)	14	71	4.67823e-07	6.03492e-05	42	42	IDI1;SQLE;SREBF1;MVK;SCD;FASN;DHCR7
Activation of the pre-replicative complex	10	36	1.04e-06	0.000100264	9	9	ORC1;POLE2;GMNN;MCM3;MCM4;MCM5;MCM10;MCM6;MCM2
S Phase	21	166	1.06664e-06	0.000100264	30	55	GINS2;FEN1;PCNA;LIG1;GINS4;GMNN;ESCO2;CDC25A;ORC1;CCNE2;POLE2;E2F1;MCM3;E2F2;MCM4;MCM5;MCM6;SKP2;MCM2
Activation of ATR in response to replication stress	10	39	2.10514e-06	0.000181042	3	9	ORC1;MCM3;MCM4;MCM5;MCM10;MCM6;CLSPN;CDC25A;MCM2
Regulation of MITF-M-dependent genes involved in DNA replication, damage repair and senescence	6	11	3.65496e-06	0.000288742	6	10	LIG1;MCM5;MCM2
Regulation of cholesterol biosynthesis by SREBP (SREBF)	14	87	4.79521e-06	0.00035005	52	52	IDI1;SQLE;SREBF1;MVK;SCD;FASN;DHCR7
Synthesis of DNA	16	119	9.61615e-06	0.000615434	21	27	GINS2;FEN1;PCNA;LIG1;GINS4;GMNN;ORC1;CCNE2;POLE2;MCM3;MCM4;MCM5;MCM6;SKP2;MCM2
Cell Cycle, Mitotic	42	587	2.51168e-05	0.00150701	153	367	FEN1;ERCC6L;PCNA;GMNN;MCM10;TYMS;NCAPH;LMNB1;ORC1;E2F1;E2F2;TK1;SKP2;GINS2;HSP90AA1;CDKN2C;RRM2;LIG1;GINS4;ESCO2;TUBB4A;ZWINT;CDC25A;CCNE2;POLE2;MCM3;MCM4;MCM5;MCM6;KIF20A;SPC25;MCM2
Transcription of E2F targets under negative control by DREAM complex	7	25	4.12424e-05	0.00224396	12	12	PCNA;E2F1;E2F2;CDC25A
NR1H2 & NR1H3 regulate gene expression linked to lipogenesis	6	17	4.15548e-05	0.00224396	6	8	SREBF1;SCD;FASN
Attenuation phase	9	47	6.45348e-05	0.00329127	4	5	HSP90AA1;HSPA6;HSPA2;HSPA1A
HSF1-dependent transactivation	10	59	7.0178e-05	0.00343872	6	8	CAMK2B;HSP90AA1;HSPA6;HSPA2;HSPA1A
G0 and Early G1	8	38	8.58488e-05	0.00403489	26	27	PCNA;CCNE2;E2F1;E2F2;CDC25A
DNA Replication	17	171	0.000203445	0.00874813	45	73	GINS2;FEN1;PCNA;LIG1;GINS4;GMNN;MCM10;ORC1;CCNE2;POLE2;MCM3;MCM4;MCM5;MCM6;SKP2;MCM2
Cell Cycle	44	724	0.000576536	0.023638	176	467	FEN1;ERCC6L;PCNA;GMNN;MCM10;TYMS;NCAPH;LMNB1;ORC1;E2F1;E2F2;TK1;CLSPN;SKP2;GINS2;HSP90AA1;CDKN2C;RRM2;LIG1;GINS4;HSPA2;ESCO2;TUBB4A;ZWINT;CDC25A;CCNE2;POLE2;MCM3;MCM4;MCM5;MCM6;KIF20A;SPC25;MCM2
Switching of origins to a post-replicative state	10	81	0.000835617	0.0317535	7	10	ORC1;CCNE2;GMNN;MCM3;MCM4;MCM5;MCM6;SKP2;MCM2
HSF1 activation	7	43	0.00106102	0.0381965	4	7	HSP90AA1;HSPA6;HSPA1A

## Sheet: PC3-ONC212
Pathway enrichment of genes downregulated by ONC212 in PC3 cells
Pathway name	#Entities found	#Entities total	Entities pValue	Entities FDR	#Reactions found	#Reactions total	Submitted entities found
Mitotic G1 phase and G1/S transition	27	164	1.17844e-10	1.21969e-07	80	101	CDKN2C;RRM2;PCNA;GMNN;MCM10;TYMS;CDC25A;DHFR;ORC1;CCNE2;E2F1;MCM3;E2F2;MCM4;MCM5;MCM6;MCM2
G1/S Transition	23	140	2.91618e-09	1.50767e-06	53	61	RRM2;PCNA;GMNN;MCM10;TYMS;CDC25A;DHFR;ORC1;CCNE2;E2F1;MCM3;E2F2;MCM4;MCM5;MCM6;MCM2
G1/S-Specific Transcription	13	43	9.10856e-09	3.14245e-06	28	28	DHFR;PCNA;RRM2;ORC1;E2F1;E2F2;TYMS;CDC25A
Unwinding of DNA	8	12	1.83337e-08	3.79507e-06	3	4	GINS2;GINS4;MCM3;MCM4;MCM5;MCM6;MCM2
DNA strand elongation	11	38	1.92066e-07	2.82336e-05	13	15	GINS2;FEN1;PCNA;LIG1;GINS4;MCM3;MCM4;MCM5;MCM6;MCM2
Activation of gene expression by SREBF (SREBP)	14	71	4.39835e-07	5.67387e-05	42	42	IDI1;SQLE;SREBF1;MVK;SCD;FASN;DHCR7
Activation of ATR in response to replication stress	10	39	2.01034e-06	0.000231189	3	9	ORC1;MCM3;MCM4;MCM5;MCM10;MCM6;CLSPN;CDC25A;MCM2
Regulation of MITF-M-dependent genes involved in DNA replication, damage repair and senescence	6	11	3.54793e-06	0.000341434	6	10	LIG1;MCM5;MCM2
S Phase	20	166	3.63227e-06	0.000341434	29	55	APC2;GINS2;FEN1;PCNA;LIG1;GINS4;GMNN;ESCO2;CDC25A;ORC1;CCNE2;E2F1;MCM3;E2F2;MCM4;MCM5;MCM6;MCM2
Regulation of cholesterol biosynthesis by SREBP (SREBF)	14	87	4.52062e-06	0.000388773	52	52	IDI1;SQLE;SREBF1;MVK;SCD;FASN;DHCR7
Activation of the pre-replicative complex	9	36	7.9356e-06	0.000579299	9	9	ORC1;GMNN;MCM3;MCM4;MCM5;MCM10;MCM6;MCM2
Synthesis of DNA	15	119	3.53376e-05	0.00226161	21	27	APC2;GINS2;FEN1;PCNA;LIG1;GINS4;GMNN;ORC1;CCNE2;MCM3;MCM4;MCM5;MCM6;MCM2
Transcription of E2F targets under negative control by DREAM complex	7	25	3.99152e-05	0.00230143	12	12	PCNA;E2F1;E2F2;CDC25A
NR1H2 & NR1H3 regulate gene expression linked to lipogenesis	6	17	4.0376e-05	0.00230143	6	8	SREBF1;SCD;FASN
Attenuation phase	9	47	6.20322e-05	0.00334974	4	5	HSP90AA1;HSPA6;HSPA2;HSPA1A
HSF1-dependent transactivation	10	59	6.72392e-05	0.0034292	6	8	CAMK2B;HSP90AA1;HSPA6;HSPA2;HSPA1A
G0 and Early G1	8	38	8.28281e-05	0.00403971	26	27	PCNA;CCNE2;E2F1;E2F2;CDC25A
DNA Replication	17	171	0.000191515	0.00853165	45	73	APC2;GINS2;FEN1;PCNA;LIG1;GINS4;GMNN;MCM10;ORC1;CCNE2;H3C1;MCM3;MCM4;MCM5;MCM6;MCM2
Cell Cycle, Mitotic	39	587	0.00019841	0.00853165	175	367	FEN1;ERCC6L;PCNA;GMNN;MCM10;TYMS;LMNB1;ORC1;E2F1;H3C1;E2F2;APC2;GINS2;HSP90AA1;CDKN2C;RRM2;LIG1;GINS4;ESCO2;CDC25A;DHFR;CCNE2;MCM3;MCM4;MCM5;MCM6;KIF20A;SPC25;MCM2
Switching of origins to a post-replicative state	10	81	0.000803489	0.0313361	8	10	APC2;ORC1;CCNE2;GMNN;MCM3;MCM4;MCM5;MCM6;MCM2
HSF1 activation	7	43	0.00102978	0.0391318	4	7	HSP90AA1;HSPA6;HSPA1A
Transcription of E2F targets under negative control by p107 (RBL1) and p130 (RBL2) in complex with HDAC1	5	20	0.000774746	0.0271161	8	8	E2F1;E2F2;MYBL2
HSF1-dependent transactivation	8	59	0.00130128	0.0442436	5	8	CAMK2B;HSPA6;HSPA1A
PCNA-Dependent Long Patch Base Excision Repair	5	23	0.00143108	0.0472255	6	6	FEN1;PCNA;LIG1;POLD1;POLE2
Attenuation phase	7	47	0.00152574	0.0488236	3	5	HSPA6;HSPA1A
