# Supplementary material for: Integrated Phenotypic and Transcriptomic Profiling Positions ONC212 as a Lead Imipridone in Androgen-Independent Prostate Cancer Models
Source: Int J Mol Sci. 2026 May 20;27(10):4597. doi: 10.3390/ijms27104597 (PMC13207072; doi:10.3390/ijms27104597)
Supplement: Supplementary file 1 [file ijms-27-04597-s001.zip › Supplementary Table S5.xlsx]

## Sheet: DU145-ONC206
Pathway enrichment of genes upregulated by ONC206 in DU145 cells
Pathway name	#Entities found	#Entities total	Entities pValue	Entities FDR	#Reactions found	#Reactions total	Submitted entities found
Response of EIF2AK1 (HRI) to heme deficiency	12	29	1.41383e-09	1.47463e-06	14	20	PPP1R15A;DDIT3;CEBPG;ASNS;TRIB3;ATF3
FOXO-mediated transcription of cell cycle genes	9	27	9.49232e-07	0.00049455	11	22	CDKN1A;BTG1;GADD45A;KLF4
Senescence-Associated Secretory Phenotype (SASP)	15	90	1.79188e-06	0.000621781	10	22	IL1A;H2BC7;IL6;CDKN1A;H2BC8;H2BC26;H2AC6;RPS6KA2;H2BC21;H3C4;H4C5;H1-2
RNA Polymerase I Promoter Opening	9	33	4.76668e-06	0.00123934	1	2	H2BC7;H2BC8;H2BC26;H2AC6;H2BC21;H3C4;H4C5;H1-2
DNA methylation	9	35	7.59283e-06	0.00157931	7	7	H2BC7;H2BC8;H2BC26;H2AC6;H2BC21;H3C4;H4C5;H1-2
DNA Damage/Telomere Stress Induced Senescence	12	70	1.44574e-05	0.00244294	7	18	CDKN1A;H2BC7;H2BC8;H2BC26;H2AC6;H2BC21;H1-3;H4C5;H1-2
FOXO-mediated transcription	15	110	1.87919e-05	0.00244294	17	85	CDKN1A;BTG1;GK;GADD45A;DDIT3;FBXO32;KLF4;BBC3
Unfolded Protein Response (UPR)	18	156	2.5909e-05	0.00244732	17	99	ERN1;CREB3L1;DDIT3;GFPT1;CEBPG;CREBRF;PPP2R5B;ASNS;DNAJB9;WIPI1;ATF3
BMAL1:CLOCK,NPAS2 activates circadian expression	9	41	2.60353e-05	0.00244732	18	18	SERPINE1;NAMPT;PPARA;BMAL1;KLF15
Regulation of endogenous retroelements by the Human Silencing Hub (HUSH) complex	9	41	2.60353e-05	0.00244732	5	8	H2BC7;H2BC8;H2BC26;H2AC6;H2BC21;H3C4;H4C5;H1-2
Packaging Of Telomere Ends	8	33	3.65821e-05	0.00299979	2	2	H2BC7;H2BC8;H2BC26;H2AC6;H2BC21;H4C5;H1-2
PRC2 methylates histones and DNA	9	43	3.74974e-05	0.00299979	4	4	H2BC7;H2BC8;H2BC26;H2AC6;H2BC21;H3C4;H4C5;H1-2
SIRT1 negatively regulates rRNA expression	9	44	4.46689e-05	0.0033055	3	5	H2BC7;H2BC8;H2BC26;H2AC6;H2BC21;H3C4;H4C5;H1-2
ERCC6 (CSB) and EHMT2 (G9a) positively regulate rRNA expression	9	47	7.34987e-05	0.00490469	2	4	H2BC7;H2BC8;H2BC26;H2AC6;H2BC21;H3C4;H4C5;H1-2
RUNX2 regulates genes involved in differentiation of myeloid cells	4	6	7.9665e-05	0.00490469	2	2	LGALS3;RUNX2
Chromatin modifications during the maternal to zygotic transition (MZT)	9	48	8.60471e-05	0.00490469	11	12	H2BC7;H2BC8;H2BC26;H2AC6;H2BC21;H3C4;H4C5;H1-2
Activated PKN1 stimulates transcription of AR (androgen receptor) regulated genes KLK2 and KLK3	9	48	8.60471e-05	0.00490469	8	11	H2BC7;H2BC8;H2BC26;H2AC6;H2BC21;H3C4;H4C5;H1-2
Defective pyroptosis	9	51	0.000134966	0.0066204	1	3	H2BC7;H2BC8;H2BC26;H2AC6;H2BC21;H3C4;H4C5;H1-2
HDACs deacetylate histones	10	63	0.000136904	0.0066204	4	5	H2BC7;H2BC8;H2BC26;H2AC6;H2BC21;H2AC15;H3C4;H4C5;H1-2
Replacement of protamines by nucleosomes in the male pronucleus	7	30	0.00014086	0.0066204	1	6	H2BC7;H2BC8;H2BC26;H2BC21;H4C5;H1-2
Condensation of Prophase Chromosomes	9	54	0.000205217	0.00882433	8	10	H2BC7;H2BC8;H2BC26;H2AC6;H2BC21;H3C4;H4C5;H1-2
Cleavage of the damaged purine	8	44	0.000258367	0.0105931	2	9	H2BC7;H2BC8;H2BC26;H2AC6;H2BC21;H4C5;H1-2
ATF4 activates genes in response to endoplasmic reticulum stress	7	34	0.000298783	0.0109819	3	7	DDIT3;CEBPG;ASNS;ATF3
Depurination	8	45	0.000299687	0.0109819	4	19	H2BC7;H2BC8;H2BC26;H2AC6;H2BC21;H4C5;H1-2
TP53 Regulates Transcription of Cell Death Genes	11	83	0.000300872	0.0109819	12	68	IGFBP3;TP53INP1;CASP4;NLRC4;NDRG1;BBC3
Meiotic recombination	9	59	0.00038851	0.0127533	4	10	H2BC7;H2BC8;H2BC26;H2AC6;H2BC21;H3C4;H4C5;H1-2
Inhibition of DNA recombination at telomere	8	47	0.00039854	0.0127533	3	4	H2BC7;H2BC8;H2BC26;H2AC6;H2BC21;H4C5;H1-2
RNA Polymerase I Promoter Escape	9	60	0.000437849	0.0135733	1	2	H2BC7;H2BC8;H2BC26;H2AC6;H2BC21;H3C4;H4C5;H1-2
B-WICH complex positively regulates rRNA expression	9	61	0.000492228	0.0144887	1	3	H2BC7;H2BC8;H2BC26;H2AC6;H2BC21;H3C4;H4C5;H1-2
Cellular Senescence	18	199	0.000499611	0.0144887	22	90	H2BC7;CDKN1A;H2BC8;H2AC6;H1-3;H1-2;IL1A;IL6;H2BC26;RPS6KA2;H2BC21;H3C4;H4C5
Regulation of CDH1 Gene Transcription	10	78	0.000717072	0.0193609	5	56	H2BC7;H2BC8;H2BC26;H2AC6;H2BC21;KLF4;H3C4;H4C5;H1-2
RUNX1 regulates transcription of genes involved in differentiation of myeloid cells	4	11	0.00077968	0.0202717	2	7	LGALS3;RUNX2
Nucleosome assembly	8	53	0.000863408	0.0207218	3	4	H2BC7;H2BC8;H2BC26;H2AC6;H2BC21;H4C5;H1-2
Deposition of new CENPA-containing nucleosomes at the centromere	8	53	0.000863408	0.0207218	3	4	H2BC7;H2BC8;H2BC26;H2AC6;H2BC21;H4C5;H1-2
Regulation of endogenous retroelements by Piwi-interacting RNAs (piRNAs)	9	68	0.00104852	0.0241159	1	2	H2BC7;H2BC8;H2BC26;H2AC6;H2BC21;H3C4;H4C5;H1-2
Negative Regulation of CDH1 Gene Transcription	9	68	0.00104852	0.0241159	3	42	H2BC7;H2BC8;H2BC26;H2AC6;H2BC21;H3C4;H4C5;H1-2
Activation of anterior HOX genes in hindbrain development during early embryogenesis	12	116	0.00139561	0.0307034	32	43	H2BC7;H2BC8;H2BC26;H2AC6;H2BC21;HOXA2;H3C4;H4C5;H1-2
Activation of HOX genes during differentiation	12	116	0.00139561	0.0307034	32	43	H2BC7;H2BC8;H2BC26;H2AC6;H2BC21;HOXA2;H3C4;H4C5;H1-2
Transcriptional activation of p53 responsive genes	3	6	0.001479	0.031059	4	5	CDKN1A
Transcriptional activation of cell cycle inhibitor p21	3	6	0.001479	0.031059	4	5	CDKN1A
Cellular responses to stress	57	1040	0.0016444	0.032888	105	521	PPP1R15A;CDKN1A;NCF2;EPAS1;CEBPG;PDGFA;AREG;H2BC26;RPS6KA2;H2BC21;CREB3L1;SESN2;PIM1;DNAJB9;H3C4;H4C5;H2BC7;H2BC8;H2AC6;GFPT1;PPP2R5B;ASNS;WIPI1;H1-3;H1-2;ERN1;IL1A;IL6;DLC1;DDIT3;CREBRF;TRIB3;PPARA;BMAL1;SQSTM1;ATP6V0D2;ATF3
RUNX2 regulates genes involved in cell migration	4	14	0.00187783	0.0375565	7	7	MMP13;RUNX2
Meiotic synapsis	8	61	0.00207068	0.039343	4	6	H2BC7;H2BC8;H2BC26;H2AC6;H2BC21;H4C5;H1-2
RUNX1 regulates genes involved in megakaryocyte differentiation and platelet function	9	76	0.00221675	0.0411477	20	33	H2BC7;H2BC8;H2BC26;H2AC6;H2BC21;H3C4;H4C5;H1-2
Base-Excision Repair, AP Site Formation	8	62	0.00228598	0.0411477	6	64	H2BC7;H2BC8;H2BC26;H2AC6;H2BC21;H4C5;H1-2
Regulation of endogenous retroelements by KRAB-ZFP proteins	9	78	0.0026297	0.0473345	7	7	H2BC7;H2BC8;H2BC26;H2AC6;H2BC21;H3C4;H4C5;H1-2
NoRC negatively regulates rRNA expression	9	79	0.00285783	0.0485831	3	7	H2BC7;H2BC8;H2BC26;H2AC6;H2BC21;H3C4;H4C5;H1-2
Positive epigenetic regulation of rRNA expression	9	79	0.00285783	0.0485831	3	7	H2BC7;H2BC8;H2BC26;H2AC6;H2BC21;H3C4;H4C5;H1-2
RHO GTPases activate PKNs	9	79	0.00285783	0.0485831	8	20	H2BC7;H2BC8;H2BC26;H2AC6;H2BC21;H3C4;H4C5;H1-2

## Sheet: DU145-ONC212
Pathway enrichment of genes upregulated by ONC212 in DU145 cells
Pathway name	#Entities found	#Entities total	Entities pValue	Entities FDR	#Reactions found	#Reactions total	Submitted entities found
Response of EIF2AK1 (HRI) to heme deficiency	10	29	1.61789e-07	0.000175056	14	20	PPP1R15A;DDIT3;CEBPG;ASNS;ATF3
BMAL1:CLOCK,NPAS2 activates circadian expression	9	41	2.43645e-05	0.0075838	18	18	SERPINE1;NAMPT;PPARA;BMAL1;KLF15
Senescence-Associated Secretory Phenotype (SASP)	13	90	3.43407e-05	0.0075838	8	22	IL1A;IL6;H2BC8;H2BC26;H2AC6;RPS6KA2;H2BC21;H3C4;H1-2
RNA Polymerase I Promoter Opening	8	33	3.44532e-05	0.0075838	1	2	H2BC8;H2BC26;H2AC6;H2BC21;H3C4;H1-2
PRC2 methylates histones and DNA	9	43	3.51102e-05	0.0075838	4	4	H2BC8;H2BC26;H2AC6;H2BC21;JARID2;H3C4;H1-2
DNA methylation	8	35	5.18168e-05	0.00932702	7	7	H2BC8;H2BC26;H2AC6;H2BC21;H3C4;H1-2
Unfolded Protein Response (UPR)	17	156	7.71138e-05	0.0118755	13	99	ERN1;PLA2G4B;DDIT3;GFPT1;CEBPG;CREBRF;ASNS;DNAJB9;WIPI1;ATF3
Regulation of endogenous retroelements by the Human Silencing Hub (HUSH) complex	8	41	0.000152322	0.0182786	5	8	H2BC8;H2BC26;H2AC6;H2BC21;H3C4;H1-2
RUNX2 regulates genes involved in cell migration	5	14	0.000180072	0.0194478	7	7	MMP13;AKT3;RUNX2
Packaging Of Telomere Ends	7	33	0.000237534	0.0219644	2	2	H2BC8;H2BC26;H2AC6;H2BC21;H1-2
SIRT1 negatively regulates rRNA expression	8	44	0.000244048	0.0219644	3	5	H2BC8;H2BC26;H2AC6;H2BC21;H3C4;H1-2
ATF4 activates genes in response to endoplasmic reticulum stress	7	34	0.000283872	0.0235613	3	7	DDIT3;CEBPG;ASNS;ATF3
ERCC6 (CSB) and EHMT2 (G9a) positively regulate rRNA expression	8	47	0.000376753	0.0289577	2	4	H2BC8;H2BC26;H2AC6;H2BC21;H3C4;H1-2
Chromatin modifications during the maternal to zygotic transition (MZT)	8	48	0.000432204	0.0289577	11	12	H2BC8;H2BC26;H2AC6;H2BC21;H3C4;H1-2
Activated PKN1 stimulates transcription of AR (androgen receptor) regulated genes KLK2 and KLK3	8	48	0.000432204	0.0289577	8	11	H2BC8;H2BC26;H2AC6;H2BC21;H3C4;H1-2
FOXO-mediated transcription of cell cycle genes	6	27	0.000516831	0.0325604	6	22	BTG1;GADD45A;KLF4
HDACs deacetylate histones	9	63	0.000581458	0.0325617	4	5	H2BC8;H2BC26;H2AC6;H2BC21;H2AC15;H3C4;H1-2
Defective pyroptosis	8	51	0.000639461	0.0342761	1	3	H2BC8;H2BC26;H2AC6;H2BC21;H3C4;H1-2
Regulation of CDH1 Gene Transcription	10	78	0.00067208	0.0342761	7	56	H2BC8;H2BC26;H2AC6;H2BC21;SNAI2;KLF4;H3C4;H1-2
Condensation of Prophase Chromosomes	8	54	0.000920354	0.0405235	8	10	H2BC8;H2BC26;H2AC6;H2BC21;H3C4;H1-2
Negative Regulation of CDH1 Gene Transcription	9	68	0.000988379	0.0405235	5	42	H2BC8;H2BC26;H2AC6;H2BC21;SNAI2;H3C4;H1-2
TP53 Regulates Transcription of Cell Death Genes	10	83	0.0010681	0.0427239	11	68	IGFBP3;TP53INP1;CASP4;CASP1;NDRG1;BBC3
DNA Damage/Telomere Stress Induced Senescence	9	70	0.00120509	0.0457935	2	18	H2BC8;H2BC26;H2AC6;H2BC21;H1-3;H1-2
Cleavage of the damaged purine	7	44	0.0012699	0.0469864	2	9	H2BC8;H2BC26;H2AC6;H2BC21;H1-2
Cellular responses to stress	57	1040	0.00135594	0.0488139	116	521	PPP1R15A;NCF2;EPAS1;CEBPG;PDGFA;AREG;HSPA13;BACH1;H2BC26;RPS6KA2;H2BC21;AKT3;SESN2;PIM1;DNAJB9;FNIP1;H3C4;H2BC8;H2AC6;PLA2G4B;GFPT1;ASNS;WIPI1;H1-3;H1-2;ERN1;IL1A;IL6;DLC1;DDIT3;CREBRF;MDM4;PPARA;BMAL1;SQSTM1;ATP6V0D2;ATF3
Depurination	7	45	0.0014415	0.0490111	4	19	H2BC8;H2BC26;H2AC6;H2BC21;H1-2

## Sheet: PC3-ONC206
Pathway enrichment of genes upregulated by ONC206 in PC3 cells
Pathway name	#Entities found	#Entities total	Entities pValue	Entities FDR	#Reactions found	#Reactions total	Submitted entities found
Response of EIF2AK1 (HRI) to heme deficiency	12	29	1.89e-10	1.92e-07	14	20	PPP1R15A;DDIT3;CEBPG;ASNS;TRIB3;ATF3
FOXO-mediated transcription of cell cycle genes	9	27	2.16e-07	0.00011	11	22	CDKN1A;BTG1;GADD45A;KLF4
ATF4 activates genes in response to endoplasmic reticulum stress	9	34	1.43e-06	0.000483	4	7	DDIT3;CEBPG;ASNS;ATF3;HERPUD1
PERK regulates gene expression	9	42	7.73e-06	0.00188352	4	11	DDIT3;CEBPG;ASNS;ATF3;HERPUD1
Unfolded Protein Response (UPR)	17	156	9.28e-06	0.00188352	13	99	ERN1;DDIT3;GFPT1;CEBPG;CREBRF;ASNS;DNAJB9;WIPI1;ATF3;HERPUD1

## Sheet: PC3-ONC212
Pathway enrichment of genes upregulated by ONC212 in PC3 cells
Pathway name	#Entities found	#Entities total	Entities pValue	Entities FDR	#Reactions found	#Reactions total	Submitted entities found
Response of EIF2AK1 (HRI) to heme deficiency	11	29	1.24067e-08	1.33744e-05	13	20	PPP1R15A;DDIT3;CEBPG;ASNS;TRIB3
FOXO-mediated transcription of cell cycle genes	9	27	7.56546e-07	0.000407778	11	22	CDKN1A;BTG1;GADD45A;KLF4
Unfolded Protein Response (UPR)	18	156	1.80646e-05	0.0064852	17	99	ERN1;DDIT3;GFPT1;CREB3L2;CEBPG;CREBRF;PPP2R5B;ASNS;DNAJB9;WIPI1;HERPUD1
tRNA processing in the mitochondrion	9	45	4.28839e-05	0.0115358	2	3	MT-ATP6;MT-ND5;MT-RNR2;MT-RNR1;MT-TI;MT-TW;MT-ND2;MT-ATP8;MT-TK
rRNA processing in the mitochondrion	9	47	5.96119e-05	0.0128166	7	7	MT-ATP6;MT-ND5;MT-RNR2;MT-RNR1;MT-TI;MT-TW;MT-ND2;MT-ATP8;MT-TK
FASTK family proteins regulate processing and stability of mitochondrial RNAs	6	19	7.20315e-05	0.0128936	3	4	MT-ATP6;MT-ND5;MT-RNR2;MT-RNR1;MT-ND2;MT-ATP8
FOXO-mediated transcription	13	110	0.000203492	0.0313377	15	85	CDKN1A;BTG1;GK;GADD45A;DDIT3;KLF4;BBC3
ATF4 activates genes in response to endoplasmic reticulum stress	7	34	0.000253165	0.033924	3	7	DDIT3;CEBPG;ASNS;HERPUD1
